# Supplementary material for: 4-Amino­pyridinium trans-diaqua­dioxalatochromate(III) monohydrate
Source: Acta Crystallogr Sect E Struct Rep Online. 2011 Nov 2;67(Pt 12):m1648–9. doi: 10.1107/S1600536811044837 (PMC3238586; doi:10.1107/S1600536811044837)
Supplement: Supplementary file 1 [file e-67-m1648-sup1.cif]

##############################################################################
#                                                                            #
# This CIF contains the data in a paper accepted for publication in          #
# Acta Crystallographica Section E. It conforms to the requirements of       #
# Notes for Authors for Acta Crystallographica Section E, and has been       #
# peer reviewed under the auspices of the IUCr Commission on Journals.       #
#                                                                            #
# Full details of the Crystallographic Information File format               #
# are given in the paper "The Crystallographic Information File (CIF):       #
# a New Standard Archive File for Crystallography" by S. R. Hall, F. H.      #
# Allen and I. D. Brown [Acta Cryst. (1991), A47, 655-685].                  #
#                                                                            #
# The current version of the core CIF dictionary is obtainable from          #
# ftp://ftp.iucr.org/pub/cif_core.dic.                                       #
#                                                                            #
# Software is freely available for graphical display of the structure(s)     #
# in this CIF. For information consult the CIF software page                 #
# http://www.iucr.org/resources/cif/software.                                #
#                                                                            #
# This file may be used for bona fide research purposes within the           #
# scientific community so long as proper attribution is given to the journal # 
# article from which it was obtained.                                        #
#                                                                            #
##############################################################################
data_I
_audit_creation_method     SHELXL-97
_chemical_name_systematic
;
4-Aminopyridinium <i>trans</i>-diaquadioxalatochromate(III) monohydrate
;
_chemical_name_common     ?
_chemical_formula_moiety     'C4 H4 Cr O10, C5 H7 N2, H2 O'
_chemical_formula_sum     'C9 H13 Cr N2 O11'
_chemical_formula_iupac     '(C5 H7 N2) [Cr (C2 O4)2 (H2 O)2], H2 O'
_chemical_formula_weight     377.21
_chemical_melting_point     ?
_symmetry_cell_setting     orthorhombic
_symmetry_space_group_name_H-M     'P n a 21'
_symmetry_space_group_name_Hall     'P 2c -2n'
loop_
    _symmetry_equiv_pos_as_xyz
    'x, y, z'
    '-x, -y, z+1/2'
    '-x+1/2, y+1/2, z+1/2'
    'x+1/2, -y+1/2, z'
_cell_length_a     21.102(4)
_cell_length_b     9.487(3)
_cell_length_c     7.226(2)
_cell_angle_alpha     90.00
_cell_angle_beta     90.00
_cell_angle_gamma     90.00
_cell_volume     1446.7(7)
_cell_formula_units_Z     4
_cell_measurement_reflns_used     25
_cell_measurement_theta_min     10
_cell_measurement_theta_max     15
_cell_measurement_temperature     298(2)
_exptl_crystal_description     prism
_exptl_crystal_colour     violet
_exptl_crystal_size_max     0.54
_exptl_crystal_size_mid     0.18
_exptl_crystal_size_min     0.12
_exptl_crystal_density_diffrn     1.732
_exptl_crystal_density_meas     ?
_exptl_crystal_density_method     'not measured'
_exptl_crystal_F_000     772
_exptl_absorpt_coefficient_mu     0.854
_exptl_absorpt_correction_type     psi-scan
_exptl_absorpt_process_details     '(North <i>et al.</i>, 1968)'
_exptl_absorpt_correction_T_min     0.832
_exptl_absorpt_correction_T_max     0.903
_diffrn_ambient_temperature     298(2)
_diffrn_radiation_type     MoK\a
_diffrn_radiation_wavelength     0.71073
_diffrn_radiation_source     'fine-focus sealed tube'
_diffrn_radiation_monochromator     graphite
_diffrn_measurement_device_type     'Enraf--Nonius CAD-4'
_diffrn_measurement_method     '\w/2\q'
_diffrn_detector_area_resol_mean     ?
_diffrn_reflns_number     3729
_diffrn_reflns_av_R_equivalents     0.0166
_diffrn_reflns_av_sigmaI/netI     0.0258
_diffrn_reflns_theta_min     2.35
_diffrn_reflns_theta_max     26.97
_diffrn_reflns_theta_full     26.97
_diffrn_measured_fraction_theta_max     0.999
_diffrn_measured_fraction_theta_full     0.999
_diffrn_reflns_limit_h_min     -26
_diffrn_reflns_limit_h_max     1
_diffrn_reflns_limit_k_min     -1
_diffrn_reflns_limit_k_max     12
_diffrn_reflns_limit_l_min     -9
_diffrn_reflns_limit_l_max     9
_diffrn_standards_number     2
_diffrn_standards_interval_count     ?
_diffrn_standards_interval_time     120
_diffrn_standards_decay_%     2.9
loop_
    _diffrn_standard_refln_index_h
    _diffrn_standard_refln_index_k
    _diffrn_standard_refln_index_l
    5 -1 -3
    5 1 3
_refine_special_details
;
 Refinement of F^2^ against ALL reflections.  The weighted R-factor wR and
 goodness of fit S are based on F^2^, conventional R-factors R are based
 on F, with F set to zero for negative F^2^. The threshold expression of
 F^2^ > 2sigma(F^2^) is used only for calculating R-factors(gt) etc. and is
 not relevant to the choice of reflections for refinement.  R-factors based
 on F^2^ are statistically about twice as large as those based on F, and R-
 factors based on ALL data will be even larger.
;
_reflns_number_total     3150
_reflns_number_gt     2857
_reflns_threshold_expression     I>2\s(I)
_refine_ls_structure_factor_coef     Fsqd
_refine_ls_matrix_type     full
_refine_ls_R_factor_all     0.0312
_refine_ls_R_factor_gt     0.0253
_refine_ls_wR_factor_gt     0.0630
_refine_ls_wR_factor_ref     0.0659
_refine_ls_goodness_of_fit_ref     1.040
_refine_ls_restrained_S_all     1.039
_refine_ls_number_reflns     3150
_refine_ls_number_parameters     261
_refine_ls_number_restraints     1
_refine_ls_hydrogen_treatment     refall
_refine_ls_weighting_scheme     calc
_refine_ls_weighting_details
         'calc w=1/[\s^2^(Fo^2^)+(0.0364P)^2^+0.1566P] where P=(Fo^2^+2Fc^2^)/3'
_atom_sites_solution_hydrogens     difmap
_atom_sites_solution_primary     direct
_atom_sites_solution_secondary     difmap
_refine_ls_shift/su_max     0.000
_refine_ls_shift/su_mean     0.000
_refine_diff_density_max     0.302
_refine_diff_density_min     -0.307
_refine_ls_extinction_method     'SHELXL97 (Sheldrick, 2008)'
_refine_ls_extinction_coef     0.0022(7)
_refine_ls_extinction_expression
                                  'Fc^*^=kFc[1+0.001xFc^2^\l^3^/sin(2\q)]^-1/4^'
_refine_ls_abs_structure_details     'Flack (1983), 1447 Friedel pairs'
_refine_ls_abs_structure_Flack     0.000(16)
loop_
    _atom_type_symbol
    _atom_type_description
    _atom_type_scat_dispersion_real
    _atom_type_scat_dispersion_imag
    _atom_type_scat_source
    'C' 'C' 0.0033 0.0016
                         'International Tables Vol C Tables 4.2.6.8 and 6.1.1.4'
    'H' 'H' 0.0000 0.0000
                         'International Tables Vol C Tables 4.2.6.8 and 6.1.1.4'
    'Cr' 'Cr' 0.3209 0.6236
                         'International Tables Vol C Tables 4.2.6.8 and 6.1.1.4'
    'N' 'N' 0.0061 0.0033
                         'International Tables Vol C Tables 4.2.6.8 and 6.1.1.4'
    'O' 'O' 0.0106 0.0060
                         'International Tables Vol C Tables 4.2.6.8 and 6.1.1.4'
_computing_data_collection
                'CAD-4 EXPRESS (Duisenberg, 1992; Mac\'i\<cek & Yordanov, 1992)'
_computing_cell_refinement
                'CAD-4 EXPRESS (Duisenberg, 1992; Mac\'i\<cek & Yordanov, 1992)'
_computing_data_reduction     'XCAD4 (Harms & Wocadlo, 1995)'
_computing_structure_solution     'SHELXS97 (Sheldrick, 2008)'
_computing_structure_refinement     'SHELXL97 (Sheldrick, 2008)'
_computing_molecular_graphics     'DIAMOND (Brandenburg, 1998)'
_computing_publication_material     'WinGX (Farrugia, 1999)'
loop_
    _atom_site_type_symbol
    _atom_site_label
    _atom_site_fract_x
    _atom_site_fract_y
    _atom_site_fract_z
    _atom_site_U_iso_or_equiv
    _atom_site_adp_type
    _atom_site_calc_flag
    _atom_site_refinement_flags
    _atom_site_occupancy
    _atom_site_symmetry_multiplicity
    _atom_site_disorder_assembly
    _atom_site_disorder_group
    Cr Cr1 -0.196274(13) 0.09444(3) -0.00116(5) 0.01985(9) Uani d . 1 1 . .
    O O9 -0.19814(7) 0.26620(15) 0.5002(3) 0.0295(3) Uani d . 1 1 . .
    O O3 -0.27673(7) 0.09078(16) 0.1400(2) 0.0262(3) Uani d . 1 1 . .
    O O1 -0.11408(7) 0.10787(17) -0.1273(2) 0.0264(3) Uani d . 1 1 . .
    O OW1 -0.17053(9) -0.08746(18) 0.1118(2) 0.0283(3) Uani d . 1 1 . .
    O O4 -0.16685(7) 0.19731(16) 0.2188(2) 0.0248(3) Uani d . 1 1 . .
    O OW2 -0.22205(8) 0.27650(18) -0.1212(2) 0.0295(3) Uani d . 1 1 . .
    O O7 -0.17687(8) -0.09782(17) -0.4830(3) 0.0340(4) Uani d . 1 1 . .
    O O2 -0.22078(7) -0.00965(16) -0.2262(2) 0.0243(3) Uani d . 1 1 . .
    O O10 -0.31987(7) 0.17303(18) 0.4006(2) 0.0337(4) Uani d . 1 1 . .
    O O8 -0.06261(8) 0.0179(2) -0.3698(3) 0.0430(5) Uani d . 1 1 . .
    C C3 -0.27494(10) 0.1550(2) 0.2972(3) 0.0228(4) Uani d . 1 1 . .
    C C1 -0.17435(10) -0.0316(2) -0.3382(3) 0.0222(4) Uani d . 1 1 . .
    C C4 -0.20797(10) 0.2123(2) 0.3479(3) 0.0218(4) Uani d . 1 1 . .
    C C2 -0.11043(10) 0.0354(2) -0.2779(3) 0.0252(4) Uani d . 1 1 . .
    C C6 -0.42595(16) 0.1102(4) 0.0242(6) 0.0625(10) Uani d . 1 1 . .
    C C8 -0.51027(14) -0.1061(3) 0.0042(7) 0.0524(7) Uani d . 1 1 . .
    N N1 -0.40576(12) -0.0224(3) 0.0161(6) 0.0657(8) Uani d . 1 1 . .
    N N2 -0.59497(12) 0.0580(3) 0.0089(8) 0.0750(10) Uani d . 1 1 . .
    C C9 -0.53327(11) 0.0317(3) 0.0117(5) 0.0413(5) Uani d . 1 1 . .
    C C7 -0.44661(16) -0.1296(4) 0.0020(8) 0.0726(10) Uani d . 1 1 . .
    O OW3 -0.06036(9) 0.9143(3) 0.2640(3) 0.0449(5) Uani d . 1 1 . .
    C C5 -0.48794(15) 0.1402(3) 0.0211(7) 0.0597(8) Uani d . 1 1 . .
    H H8 -0.5357(18) -0.181(4) 0.003(6) 0.079(11) Uiso d . 1 1 . .
    H H2 -0.6222(18) -0.014(4) -0.026(6) 0.076(12) Uiso d . 1 1 . .
    H H1 -0.359(2) -0.038(5) 0.028(7) 0.098(14) Uiso d . 1 1 . .
    H HW31 -0.0613(16) 0.955(4) 0.358(6) 0.047(10) Uiso d . 1 1 . .
    H HW21 -0.2581(18) 0.323(4) -0.100(5) 0.068(11) Uiso d . 1 1 . .
    H HW11 -0.1303(19) -0.085(4) 0.155(5) 0.058(10) Uiso d . 1 1 . .
    H H6 -0.3942(19) 0.183(4) 0.031(6) 0.079(12) Uiso d . 1 1 . .
    H HW32 -0.022(2) 0.948(4) 0.220(6) 0.077(12) Uiso d . 1 1 . .
    H H5 -0.5032(19) 0.233(4) 0.043(5) 0.077(12) Uiso d . 1 1 . .
    H H3 -0.606(2) 0.147(5) 0.010(7) 0.094(13) Uiso d . 1 1 . .
    H H7 -0.428(2) -0.226(5) 0.001(8) 0.110(15) Uiso d . 1 1 . .
    H HW12 -0.180(2) -0.146(5) 0.045(7) 0.094(16) Uiso d . 1 1 . .
    H HW22 -0.2234(18) 0.269(4) -0.223(6) 0.070(13) Uiso d . 1 1 . .
loop_
    _atom_site_aniso_label
    _atom_site_aniso_U_11
    _atom_site_aniso_U_22
    _atom_site_aniso_U_33
    _atom_site_aniso_U_12
    _atom_site_aniso_U_13
    _atom_site_aniso_U_23
    Cr1 0.01992(14) 0.02436(15) 0.01528(14) -0.00098(11) 0.00098(14)
                                                                    -0.00316(16)
    O9 0.0352(7) 0.0347(7) 0.0187(6) -0.0031(6) 0.0000(7) -0.0086(10)
    O3 0.0232(7) 0.0314(8) 0.0241(8) -0.0029(6) 0.0011(6) -0.0063(7)
    O1 0.0233(7) 0.0359(9) 0.0200(7) -0.0051(6) 0.0011(6) -0.0079(6)
    OW1 0.0317(9) 0.0281(8) 0.0253(8) 0.0011(7) -0.0057(7) -0.0039(6)
    O4 0.0227(7) 0.0314(7) 0.0203(7) -0.0045(6) 0.0026(5) -0.0064(6)
    OW2 0.0336(8) 0.0330(9) 0.0218(8) 0.0075(7) 0.0028(7) 0.0014(7)
    O7 0.0371(8) 0.0425(8) 0.0225(9) -0.0094(7) 0.0013(9) -0.0108(8)
    O2 0.0229(7) 0.0299(8) 0.0202(6) -0.0049(6) -0.0002(6) -0.0026(6)
    O10 0.0303(8) 0.0364(9) 0.0344(9) -0.0051(7) 0.0134(7) -0.0095(7)
    O8 0.0265(9) 0.0681(13) 0.0345(9) -0.0075(9) 0.0089(7) -0.0186(9)
    C3 0.0259(10) 0.0191(10) 0.0234(10) -0.0012(8) 0.0037(8) -0.0008(8)
    C1 0.0266(10) 0.0228(9) 0.0172(9) -0.0029(8) -0.0010(8) -0.0013(8)
    C4 0.0267(10) 0.0201(9) 0.0184(9) 0.0004(8) -0.0002(8) -0.0006(8)
    C2 0.0250(10) 0.0308(11) 0.0198(10) -0.0021(9) 0.0015(8) -0.0043(8)
    C6 0.0454(16) 0.075(2) 0.067(3) -0.0191(16) -0.0159(18) 0.013(2)
    C8 0.0456(14) 0.0354(13) 0.0761(19) 0.0017(11) -0.001(2) 0.0092(18)
    N1 0.0334(12) 0.086(2) 0.077(2) 0.0050(13) -0.0007(15) 0.025(2)
    N2 0.0337(11) 0.0442(14) 0.147(3) 0.0059(11) -0.019(2) -0.022(2)
    C9 0.0334(11) 0.0362(12) 0.0542(15) 0.0001(9) -0.0069(14) -0.0041(15)
    C7 0.0562(18) 0.0569(18) 0.105(3) 0.0222(15) 0.009(3) 0.018(3)
    OW3 0.0304(10) 0.0753(15) 0.0290(9) 0.0014(10) -0.0009(8) -0.0084(10)
    C5 0.0484(15) 0.0403(14) 0.090(3) -0.0076(12) -0.0156(19) -0.002(2)
_geom_special_details
;
 All esds (except the esd in the dihedral angle between two l.s. planes)
 are estimated using the full covariance matrix.  The cell esds are taken
 into account individually in the estimation of esds in distances, angles
 and torsion angles; correlations between esds in cell parameters are only
 used when they are defined by crystal symmetry.  An approximate (isotropic)
 treatment of cell esds is used for estimating esds involving l.s. planes.
;
loop_
    _geom_bond_atom_site_label_1
    _geom_bond_atom_site_label_2
    _geom_bond_site_symmetry_2
    _geom_bond_distance
    _geom_bond_publ_flag
    Cr1 O1 . 1.9636(15) y
    Cr1 O4 . 1.9658(15) y
    Cr1 O2 . 1.9715(16) y
    Cr1 O3 . 1.9810(16) y
    Cr1 OW1 . 1.9847(17) y
    Cr1 OW2 . 2.0079(18) y
    O9 C4 . 1.231(3) ?
    O3 C3 . 1.289(3) ?
    O1 C2 . 1.290(3) ?
    OW1 HW11 . 0.91(4) ?
    OW1 HW12 . 0.77(5) ?
    O4 C4 . 1.282(2) ?
    OW2 HW21 . 0.89(4) ?
    OW2 HW22 . 0.74(4) ?
    O7 C1 . 1.222(3) ?
    O2 C1 . 1.287(3) ?
    O10 C3 . 1.219(3) ?
    O8 C2 . 1.219(3) ?
    C3 C4 . 1.558(3) ?
    C1 C2 . 1.553(3) ?
    C6 N1 . 1.330(5) ?
    C6 C5 . 1.339(5) ?
    C6 H6 . 0.96(4) ?
    C8 C7 . 1.362(4) ?
    C8 C9 . 1.396(4) ?
    C8 H8 . 0.89(4) ?
    N1 C7 . 1.337(5) ?
    N1 H1 . 1.00(5) ?
    N2 C9 . 1.326(3) ?
    N2 H2 . 0.92(4) ?
    N2 H3 . 0.88(4) ?
    C9 C5 . 1.407(4) ?
    C7 H7 . 1.00(5) ?
    OW3 HW31 . 0.78(4) ?
    OW3 HW32 . 0.93(4) ?
    C5 H5 . 0.95(4) ?
loop_
    _geom_angle_atom_site_label_1
    _geom_angle_atom_site_label_2
    _geom_angle_atom_site_label_3
    _geom_angle_site_symmetry_1
    _geom_angle_site_symmetry_3
    _geom_angle
    _geom_angle_publ_flag
    O1 Cr1 O4 . . 93.67(6) ?
    O1 Cr1 O2 . . 83.18(6) ?
    O4 Cr1 O2 . . 176.78(6) ?
    O1 Cr1 O3 . . 175.74(7) ?
    O4 Cr1 O3 . . 82.13(6) ?
    O2 Cr1 O3 . . 101.02(6) ?
    O1 Cr1 OW1 . . 90.32(7) ?
    O4 Cr1 OW1 . . 90.73(7) ?
    O2 Cr1 OW1 . . 88.59(7) ?
    O3 Cr1 OW1 . . 90.43(7) ?
    O1 Cr1 OW2 . . 89.02(7) ?
    O4 Cr1 OW2 . . 90.45(7) ?
    O2 Cr1 OW2 . . 90.20(8) ?
    O3 Cr1 OW2 . . 90.31(7) ?
    OW1 Cr1 OW2 . . 178.68(8) ?
    C3 O3 Cr1 . . 114.84(14) ?
    C2 O1 Cr1 . . 114.20(13) ?
    Cr1 OW1 HW11 . . 112(2) ?
    Cr1 OW1 HW12 . . 107(4) ?
    HW11 OW1 HW12 . . 119(4) ?
    C4 O4 Cr1 . . 115.46(13) ?
    Cr1 OW2 HW21 . . 126(2) ?
    Cr1 OW2 HW22 . . 111(3) ?
    HW21 OW2 HW22 . . 100(4) ?
    C1 O2 Cr1 . . 113.56(13) ?
    O10 C3 O3 . . 125.7(2) ?
    O10 C3 C4 . . 120.81(18) ?
    O3 C3 C4 . . 113.51(17) ?
    O7 C1 O2 . . 126.0(2) ?
    O7 C1 C2 . . 119.22(19) ?
    O2 C1 C2 . . 114.75(17) ?
    O9 C4 O4 . . 125.64(19) ?
    O9 C4 C3 . . 120.54(18) ?
    O4 C4 C3 . . 113.82(16) ?
    O8 C2 O1 . . 125.6(2) ?
    O8 C2 C1 . . 120.68(19) ?
    O1 C2 C1 . . 113.75(18) ?
    N1 C6 C5 . . 120.9(3) ?
    N1 C6 H6 . . 117(2) ?
    C5 C6 H6 . . 122(2) ?
    C7 C8 C9 . . 119.8(3) ?
    C7 C8 H8 . . 118(2) ?
    C9 C8 H8 . . 123(2) ?
    C6 N1 C7 . . 121.1(3) ?
    C6 N1 H1 . . 117(3) ?
    C7 N1 H1 . . 122(3) ?
    C9 N2 H2 . . 118(2) ?
    C9 N2 H3 . . 117(3) ?
    H2 N2 H3 . . 123(4) ?
    N2 C9 C8 . . 121.2(2) ?
    N2 C9 C5 . . 122.0(3) ?
    C8 C9 C5 . . 116.8(3) ?
    N1 C7 C8 . . 120.7(3) ?
    N1 C7 H7 . . 116(3) ?
    C8 C7 H7 . . 123(3) ?
    HW31 OW3 HW32 . . 98(4) ?
    C6 C5 C9 . . 120.6(3) ?
    C6 C5 H5 . . 122(2) ?
    C9 C5 H5 . . 117(2) ?
loop_
    _geom_hbond_atom_site_label_D
    _geom_hbond_atom_site_label_H
    _geom_hbond_atom_site_label_A
    _geom_hbond_site_symmetry_A
    _geom_hbond_distance_DH
    _geom_hbond_distance_HA
    _geom_hbond_distance_DA
    _geom_hbond_angle_DHA
    _geom_hbond_publ_flag
    OW3 HW31 O8 1_566 0.78(4) 2.06(4) 2.823(3) 167(4) y
    OW3 HW32 O8 2_565 0.93(4) 1.93(4) 2.843(3) 169(4) y
    OW2 HW21 O7 3_455 0.89(4) 1.78(4) 2.640(3) 161(3) y
    OW2 HW22 O9 1_554 0.74(4) 2.07(4) 2.784(3) 162(4) y
    OW1 HW11 OW3 1_545 0.90(4) 1.67(4) 2.572(3) 172(4) y
    OW1 HW12 O10 3_444 0.76(5) 2.01(5) 2.745(3) 162(5) y
    N2 H2 O10 2_454 0.93(4) 2.01(4) 2.940(4) 179(4) y
    N1 H1 O3 . 1.00(4) 2.27(4) 3.061(3) 135(4) y
    N1 H1 O9 3_444 1.00(4) 2.22(4) 2.974(3) 131(4) y
data_global
_journal_date_recd_electronic     2011-10-15
_journal_date_accepted     2011-10-26
_journal_name_full     'Acta Crystallographica, Section E'
_journal_year     2011
_journal_volume     67
_journal_issue     12
_journal_page_first     m1648
_journal_page_last     m1649
_journal_paper_category     QM
_journal_coeditor_code     WM2545
_publ_contact_author_name     'Prof. M. F. Zid'
_publ_contact_author_address
;
  Laboratoire de Mat\'eriaux et Cristallochimie
  Facult\'e des Sciences, Universit\'e de Tunis ElManar,
  2092 ElManar Tunis, Tunisia
;
_publ_contact_author_email     'faouzi.zid@fst.rnu.tn'
_publ_contact_author_fax     '216(1) 88 34 24'
_publ_contact_author_phone     '216(1) 88 22 00'
_publ_section_title
;
4-Aminopyridinium <i>trans</i>-diaquadioxalatochromate(III) monohydrate
;
loop_
    _publ_author_name
    _publ_author_address
    'Ch\'erif, Ichraf'
;
  Laboratoire de Mat\'eriaux et Cristallochimie
  Facult\'e des Sciences de Tunis
  Universit\'e de Tunis ElManar
  2092 Manar II Tunis, Tunisia
;
    'Abdelhak, Jawher'
;
  Laboratoire de Mat\'eriaux et Cristallochimie
  Facult\'e des Sciences de Tunis
  Universit\'e de Tunis ElManar
  2092 Manar II Tunis, Tunisia
;
    'Zid, Mohamed Faouzi'
;
  Laboratoire de Mat\'eriaux et Cristallochimie
  Facult\'e des Sciences de Tunis
  Universit\'e de Tunis ElManar
  2092 Manar II Tunis, Tunisia
;
    'Driss, Ahmed'
;
  Laboratoire de Mat\'eriaux et Cristallochimie
  Facult\'e des Sciences de Tunis
  Universit\'e de Tunis ElManar
  2092 Manar II Tunis, Tunisia
;
