# Supplementary material for: 4-Amino­pyridinium trans-diaqua­dioxalatochromate(III) monohydrate
Source: Acta Crystallogr Sect E Struct Rep Online. 2011 Nov 2;67(Pt 12):m1648–9. doi: 10.1107/S1600536811044837 (PMC3238586; doi:10.1107/S1600536811044837)
Supplement: Supplementary file 2 [file e-67-m1648-Isup2.hkl]

#
# h,k,l, Fc-squared, Fo-squared, sigma(Fo-squared) and status flag
#
data_I
_shelx_title '  chif5 in P 21 c n'
_shelx_refln_list_code          4
_shelx_F_calc_maximum      164.55
_exptl_crystal_F_000       772.00
_reflns_d_resolution_high  0.7836
 
loop_
 _symmetry_equiv_pos_as_xyz
 'x, y, z'
 '-x, -y, z+1/2'
 '-x+1/2, y+1/2, z+1/2'
 'x+1/2, -y+1/2, z'
 
_cell_length_a    21.1020
_cell_length_b     9.4872
_cell_length_c     7.2262
_cell_angle_alpha  90.000
_cell_angle_beta   90.000
_cell_angle_gamma  90.000
 
_shelx_F_squared_multiplier     1.000
 
loop_
 _refln_index_h
 _refln_index_k
 _refln_index_l
 _refln_F_squared_calc
 _refln_F_squared_meas
 _refln_F_squared_sigma
 _refln_observed_status
   2   0  -9      512.83      506.81     26.22 o
   4   0  -9     1448.96     1408.98     42.78 o
   0   1  -9      209.62      202.48     11.45 o
   1   1  -9      551.15      558.57     14.06 o
   2   1  -9       89.86       78.69      5.53 o
   3   1  -9      255.85      252.43     12.70 o
   4   1  -9        6.22       11.11      7.03 o
   5   1  -9       72.66       70.53      4.96 o
   1   2  -9      112.92      104.30      6.06 o
   2   2  -9       26.60       32.53     11.28 o
   3   2  -9      361.22      349.72     22.91 o
   0   0  -8     4284.26     4163.09     65.36 o
   2   0  -8      743.01      770.82     29.26 o
   4   0  -8      178.17      156.02     10.58 o
   6   0  -8      109.70      112.59      9.68 o
   8   0  -8      990.46      970.03     34.60 o
  10   0  -8      792.86      800.45     32.41 o
  12   0  -8      332.41      307.27     22.85 o
   1   1  -8      226.93      245.34      9.40 o
   2   1  -8      403.27      394.58     15.83 o
   3   1  -8      590.30      569.96     18.36 o
   4   1  -8      505.98      469.64     17.31 o
   5   1  -8      280.94      296.39     14.04 o
   6   1  -8      400.86      399.72     15.98 o
   7   1  -8      298.06      290.49     14.32 o
   8   1  -8      300.21      284.63     14.69 o
   9   1  -8       68.09       78.03      4.80 o
  10   1  -8       60.86       52.45      4.63 o
  11   1  -8      102.24       99.23      6.23 o
  12   1  -8       84.05       77.47      5.29 o
  13   1  -8      329.44      339.60     16.54 o
   0   2  -8      350.55      352.39     20.35 o
   1   2  -8      393.58      391.85     24.66 o
   2   2  -8       54.87       46.74      6.23 o
   3   2  -8       85.59       73.15      6.65 o
   4   2  -8       29.13       29.50      5.47 o
   5   2  -8       35.41       25.40     11.31 o
   6   2  -8        8.52       10.89      9.66 o
   7   2  -8       67.94       75.76      7.41 o
   8   2  -8      119.21      120.57      9.94 o
   9   2  -8      324.43      319.17     20.92 o
  10   2  -8       12.55       23.44     11.56 o
  11   2  -8      514.68      507.91     26.79 o
  12   2  -8        3.39       20.10      8.65 o
   1   3  -8       24.19       17.63      5.52 o
   2   3  -8      136.53      127.84      9.91 o
   3   3  -8      210.28      197.71     15.22 o
   4   3  -8       89.00       99.82      8.62 o
   5   3  -8      291.59      279.73     19.62 o
   6   3  -8       49.30       43.37      6.01 o
   7   3  -8       64.41       66.86      6.60 o
   8   3  -8       81.33       84.58      7.52 o
   9   3  -8        5.26       -3.23      9.29 o
  10   3  -8       11.96        9.85      9.09 o
  11   3  -8       12.90       -7.83     10.55 o
   0   4  -8      215.24      206.05     15.41 o
   1   4  -8      350.13      330.30     15.21 o
   2   4  -8       61.45       66.89      6.43 o
   3   4  -8      190.55      186.60     15.27 o
   4   4  -8       29.39       31.94      5.87 o
   5   4  -8       11.52       -1.04     11.71 o
   6   4  -8      150.68      145.72     11.68 o
   7   4  -8        6.91       -9.68     10.36 o
   8   4  -8      102.30      101.20      8.87 o
   9   4  -8      209.23      171.52     15.24 o
  10   4  -8      147.67      144.96     12.97 o
   1   5  -8      141.74      139.60     13.00 o
   2   5  -8       19.18       16.11     11.90 o
   3   5  -8      715.31      682.95     30.55 o
   4   5  -8       26.97       24.34      6.06 o
   5   5  -8      482.96      497.88     25.75 o
   6   5  -8       57.47       64.59      7.02 o
   7   5  -8      138.70      129.07      8.48 o
   0   6  -8     1035.64     1012.25     37.01 o
   1   6  -8      191.64      183.89      9.81 o
   2   0  -7       44.30       40.25      4.74 o
   4   0  -7       18.49        9.46      8.84 o
   6   0  -7       16.56       22.76      9.07 o
   8   0  -7      234.80      229.53     17.12 o
  10   0  -7      413.39      381.08     21.17 o
  12   0  -7      812.15      835.63     29.82 o
  14   0  -7      852.66      904.30     33.11 o
  16   0  -7      215.04      228.14     16.06 o
   0   1  -7      495.47      472.98     15.08 o
   1   1  -7      682.94      682.25     12.60 o
   2   1  -7      237.39      230.62     11.34 o
   3   1  -7       89.52       85.06      8.27 o
   4   1  -7       38.18       41.45      4.67 o
   5   1  -7       89.68       89.81      8.35 o
   6   1  -7       49.67       54.21      3.58 o
   7   1  -7      510.58      505.31     15.66 o
   8   1  -7        2.80        3.41      7.68 o
   9   1  -7      530.47      519.07     21.83 o
  10   1  -7      208.21      212.54     13.67 o
  11   1  -7      752.95      741.40     33.21 o
  12   1  -7      110.84      110.49      5.92 o
  13   1  -7      131.44      126.21      8.10 o
  14   1  -7       16.32        6.57      7.74 o
  15   1  -7      136.83      136.41      7.40 o
  16   1  -7       22.08       29.18      4.74 o
  17   1  -7      178.81      182.02      9.95 o
   1   2  -7      189.08      186.12      9.76 o
   2   2  -7      209.74      236.29     16.06 o
   3   2  -7      610.67      628.31     24.32 o
   4   2  -7      373.49      371.50     19.43 o
   5   2  -7      257.71      254.54     17.88 o
   6   2  -7       86.34       97.21      7.86 o
   7   2  -7       49.77       47.55      5.08 o
   8   2  -7        5.55       18.27      7.83 o
   9   2  -7      156.81      152.94     11.68 o
  10   2  -7       75.35       71.78      6.01 o
  11   2  -7      539.82      583.26     25.78 o
  12   2  -7      474.91      414.64     23.98 o
  13   2  -7     1060.18     1071.11     35.64 o
  14   2  -7      256.44      266.19     20.16 o
  15   2  -7      460.51      434.34     26.03 o
  16   2  -7      105.07      111.05      9.94 o
   0   3  -7     3121.37     2920.79     52.08 o
   1   3  -7      265.66      256.37     12.01 o
   2   3  -7     1628.15     1572.62     38.69 o
   3   3  -7       47.46       47.35      5.47 o
   4   3  -7      164.04      172.56     12.91 o
   5   3  -7      127.20      124.22      9.71 o
   6   3  -7      348.11      329.46     19.85 o
   7   3  -7       48.96       35.31      5.31 o
   8   3  -7      782.58      744.08     28.47 o
   9   3  -7       71.74       70.57      6.34 o
  10   3  -7     1287.49     1223.48     36.49 o
  11   3  -7       29.80        7.75     10.95 o
  12   3  -7      468.87      442.12     23.64 o
  13   3  -7       76.02       75.34      7.92 o
  14   3  -7      144.74      140.41     11.14 o
  15   3  -7        2.58       20.72      9.32 o
  16   3  -7      118.58      120.57      9.40 o
   1   4  -7      233.34      234.05     12.19 o
   2   4  -7      486.99      441.21     22.71 o
   3   4  -7     1010.27      970.30     31.82 o
   4   4  -7      473.17      439.69     22.41 o
   5   4  -7      569.50      587.46     25.33 o
   6   4  -7      608.45      584.30     25.50 o
   7   4  -7       93.67       95.16      7.78 o
   8   4  -7       97.11       88.28      7.86 o
   9   4  -7       27.01       32.79      5.25 o
  10   4  -7       77.73       63.10      6.32 o
  11   4  -7      232.71      235.45     15.61 o
  12   4  -7      256.68      258.08     19.60 o
  13   4  -7      253.09      230.20     16.96 o
  14   4  -7      531.20      524.59     26.84 o
  15   4  -7       56.66       64.45      6.99 o
   0   5  -7      167.38      172.25     13.98 o
   1   5  -7     1705.94     1668.75     59.83 o
   2   5  -7       14.57       21.42      4.97 o
   3   5  -7      246.14      269.53     17.97 o
   4   5  -7        8.22       14.06      8.45 o
   5   5  -7       22.74       21.81      8.31 o
   6   5  -7       18.10       15.38      9.01 o
   7   5  -7      320.10      297.00     20.69 o
   8   5  -7       73.74       68.88      6.65 o
   9   5  -7      510.65      492.22     24.71 o
  10   5  -7        0.72       -7.27      8.73 o
  11   5  -7      236.26      228.54     16.53 o
  12   5  -7        3.60        6.54      9.60 o
  13   5  -7      191.98      203.69     16.11 o
   1   6  -7       35.03       16.57     12.80 o
   2   6  -7      333.21      354.75     20.80 o
   3   6  -7       44.36       52.32      6.12 o
   4   6  -7      304.08      284.64     19.37 o
   5   6  -7      116.89      124.13     10.02 o
   6   6  -7      426.14      459.63     23.92 o
   7   6  -7       17.11       16.65      9.07 o
   8   6  -7       98.89       94.57      7.72 o
   9   6  -7       17.87       18.33      8.70 o
  10   6  -7      104.40       94.85      7.75 o
  11   6  -7       27.19       23.63     10.13 o
   0   7  -7      211.96      222.42     16.48 o
   1   7  -7      112.14      112.35     10.71 o
   2   7  -7      208.86      219.72     15.75 o
   3   7  -7       22.42       17.15      9.71 o
   4   7  -7       21.37       19.42     10.89 o
   5   7  -7       23.39       32.98      5.47 o
   6   7  -7       33.70       22.06     10.58 o
   7   7  -7       28.38       32.00      5.87 o
   8   7  -7      141.06      154.95     14.04 o
   0   0  -6     3738.38     3662.15     50.18 o
   2   0  -6     1164.93     1209.10     29.69 o
   4   0  -6      814.97      805.77     25.00 o
   6   0  -6      611.82      627.13     22.16 o
   8   0  -6     1471.72     1437.78     34.00 o
  10   0  -6     2177.77     2093.16     42.75 o
  12   0  -6      506.45      478.45     22.24 o
  14   0  -6      395.54      380.99     21.59 o
  16   0  -6      195.53      208.97     15.50 o
  18   0  -6      918.40      901.26     33.11 o
  20   0  -6      375.14      380.30     25.01 o
   1   1  -6       89.07       79.99      3.24 o
   2   1  -6      710.15      683.16     16.25 o
   3   1  -6     1466.37     1461.35     73.36 o
   4   1  -6      858.96      875.32     18.32 o
   5   1  -6     1343.85     1305.61     38.52 o
   6   1  -6      941.83      913.88     47.17 o
   7   1  -6      244.63      259.68     10.89 o
   8   1  -6      370.49      355.63     12.65 o
   9   1  -6      475.15      448.55     26.98 o
  10   1  -6      288.66      293.36     12.28 o
  11   1  -6      660.03      653.39     17.45 o
  12   1  -6      435.77      403.23     14.99 o
  13   1  -6     1023.63      998.57     22.11 o
  14   1  -6      961.13      846.23     21.46 o
  15   1  -6      602.87      591.26     18.48 o
  16   1  -6      389.60      349.67     15.19 o
  17   1  -6       34.70       46.19      4.04 o
  18   1  -6       62.06       61.10      8.72 o
  19   1  -6       64.19       63.47      4.96 o
  20   1  -6      128.67      131.38     11.72 o
   0   2  -6      892.35      857.80     25.87 o
   1   2  -6      859.43      892.85     18.33 o
   2   2  -6      420.40      379.16     18.08 o
   3   2  -6      884.31      923.51     26.09 o
   4   2  -6      189.13      188.82     13.31 o
   5   2  -6      374.32      377.15     17.80 o
   6   2  -6      209.84      188.15     14.96 o
   7   2  -6      176.04      154.60     11.87 o
   8   2  -6      392.61      363.34     19.12 o
   9   2  -6      539.54      527.57     21.90 o
  10   2  -6       46.89       48.03      4.66 o
  11   2  -6      605.03      548.82     23.33 o
  12   2  -6       71.02       75.12      5.53 o
  13   2  -6      496.96      458.56     22.57 o
  14   2  -6      306.93      319.54     19.34 o
  15   2  -6      133.70      123.74      8.17 o
  16   2  -6       40.24       37.53      5.75 o
  17   2  -6      298.78      280.32     20.27 o
  18   2  -6      181.67      201.50     16.06 o
  19   2  -6      246.96      221.30     16.31 o
   1   3  -6       80.28       87.46      9.35 o
   2   3  -6      275.71      261.23     15.81 o
   3   3  -6      188.94      157.83     12.13 o
   4   3  -6      190.38      185.48     13.84 o
   5   3  -6       73.22       70.71      5.50 o
   6   3  -6      523.30      495.48     20.36 o
   7   3  -6      227.53      234.41     15.05 o
   8   3  -6       32.20       33.57      4.41 o
   9   3  -6      139.41      143.67     11.45 o
  10   3  -6      128.78      138.14     10.95 o
  11   3  -6       74.42       77.53      6.57 o
  12   3  -6      149.30      156.95     12.55 o
  13   3  -6      148.61      156.36     12.49 o
  14   3  -6      519.68      492.39     24.20 o
  15   3  -6       38.09       37.75      5.61 o
  16   3  -6      304.05      325.52     20.52 o
  17   3  -6       49.07       46.40      5.50 o
  18   3  -6       53.72       65.29      6.23 o
  19   3  -6        9.25       17.94      8.98 o
   0   4  -6      452.62      459.97     20.55 o
   1   4  -6      560.95      532.30     15.44 o
   2   4  -6      448.63      455.73     21.03 o
   3   4  -6      220.91      201.17     14.35 o
   4   4  -6      151.68      126.16      9.66 o
   5   4  -6       13.70        1.52      7.30 o
   6   4  -6       12.06        0.00      9.49 o
   7   4  -6      588.15      573.97     23.90 o
   8   4  -6       22.31       28.35      4.44 o
   9   4  -6      429.70      394.50     20.55 o
  10   4  -6      345.29      355.94     19.23 o
  11   4  -6      110.24      126.01      9.99 o
  12   4  -6      101.87      106.05      8.42 o
  13   4  -6       88.45       86.82      6.74 o
  14   4  -6       19.27       15.49      9.68 o
  15   4  -6       33.71       35.00      5.70 o
  16   4  -6      122.66      118.49      8.98 o
  17   4  -6      193.74      188.39     15.44 o
  18   4  -6       50.40       59.79      6.85 o
   1   5  -6       25.56       28.80      3.08 o
   2   5  -6       79.58       75.93      5.98 o
   3   5  -6      828.07      768.65     26.82 o
   4   5  -6       59.12       67.45      5.25 o
   5   5  -6      689.60      616.69     25.61 o
   6   5  -6      142.79      146.90     11.73 o
   7   5  -6      279.21      263.87     18.05 o
   8   5  -6       21.86       19.87      8.67 o
   9   5  -6      294.79      268.81     18.22 o
  10   5  -6       12.36       14.51      9.60 o
  11   5  -6      320.90      320.69     19.96 o
  12   5  -6       37.94       33.77      6.06 o
  13   5  -6      643.12      686.70     29.26 o
  14   5  -6       14.55        9.18     10.47 o
  15   5  -6      230.91      242.72     18.53 o
  16   5  -6      134.31      146.25     11.54 o
  17   5  -6      190.29      178.54     13.11 o
   0   6  -6     1293.59     1279.13     35.51 o
   1   6  -6      362.84      344.15     14.10 o
   2   6  -6     1146.84     1107.91     34.27 o
   3   6  -6      108.37       98.05      7.02 o
   4   6  -6      102.57       94.12      7.55 o
   5   6  -6       96.59       88.31      6.57 o
   6   6  -6      329.59      320.64     18.95 o
   7   6  -6      162.89      186.57     13.45 o
   8   6  -6      570.52      576.14     26.20 o
   9   6  -6      123.48      113.91     10.67 o
  10   6  -6      977.92      970.42     33.87 o
  11   6  -6       71.31       77.47      6.37 o
  12   6  -6      234.63      204.59     14.93 o
  13   6  -6       67.95       66.95      7.10 o
  14   6  -6       32.36       37.28      5.56 o
  15   6  -6       27.66       20.13     11.96 o
   1   7  -6       15.10        5.03      9.77 o
   2   7  -6      247.02      231.69     18.50 o
   3   7  -6       80.53       73.85      6.15 o
   4   7  -6      507.67      475.29     24.65 o
   5   7  -6      241.65      259.96     17.91 o
   6   7  -6      212.15      224.61     17.43 o
   7   7  -6       89.96       89.74      8.20 o
   8   7  -6       48.06       37.84      6.48 o
   9   7  -6       70.38       65.71      6.68 o
  10   7  -6       71.27       70.29      6.85 o
  11   7  -6       11.05       19.31      8.31 o
  12   7  -6      168.02      161.08     11.87 o
  13   7  -6       79.99       73.85      7.86 o
   0   8  -6       76.90       81.04      7.05 o
   1   8  -6      740.44      711.99     20.95 o
   2   8  -6       32.77       29.64      9.96 o
   3   8  -6      120.06      122.53      8.03 o
   4   8  -6       10.02       17.63      8.73 o
   5   8  -6        1.85       -9.43     10.72 o
   6   8  -6       40.05       43.65      5.98 o
   7   8  -6      304.10      313.95     21.17 o
   8   8  -6       55.03       57.80      6.79 o
   9   8  -6      396.74      382.72     23.33 o
  10   8  -6        0.12       -5.67     11.51 o
   1   9  -6       10.57       21.22      6.76 o
   2   9  -6       97.80       97.49      8.06 o
   3   9  -6       59.65       64.51      6.34 o
   4   9  -6      194.53      157.93     13.42 o
   2   0  -5      195.35      216.79     12.49 o
   4   0  -5      846.38      794.38     21.85 o
   6   0  -5     1662.85     1661.09     31.59 o
   8   0  -5      357.82      347.14     15.86 o
  10   0  -5      217.47      216.03     13.87 o
  12   0  -5      307.56      328.73     16.93 o
  14   0  -5      259.41      252.19     16.56 o
  16   0  -5     1218.33     1197.57     34.24 o
  18   0  -5      229.79      217.71     16.42 o
  20   0  -5      157.23      152.29     11.96 o
  22   0  -5      216.16      216.89     16.93 o
   0   1  -5      653.86      634.54     26.91 o
   1   1  -5      828.07      823.60     10.90 o
   2   1  -5      113.96       93.41      8.01 o
   3   1  -5     2023.54     2033.67     48.30 o
   4   1  -5      342.62      353.77     10.67 o
   5   1  -5      104.92      113.35      6.33 o
   6   1  -5     1492.61     1574.84     25.85 o
   7   1  -5      478.07      467.21     30.12 o
   8   1  -5     1588.95     1561.12     23.62 o
   9   1  -5     1614.65     1583.56     35.73 o
  10   1  -5       38.95       43.74      3.00 o
  11   1  -5      676.07      694.74     16.75 o
  12   1  -5      371.28      345.58     14.74 o
  13   1  -5      481.02      484.01     14.74 o
  14   1  -5      347.56      342.89     26.03 o
  15   1  -5      157.12      153.06      8.66 o
  16   1  -5      253.70      234.71     11.98 o
  17   1  -5      736.22      711.43     19.60 o
  18   1  -5      207.34      213.68     17.49 o
  19   1  -5      647.24      642.28     52.58 o
  20   1  -5       56.41       55.15      4.40 o
  21   1  -5      240.48      248.52     21.73 o
  22   1  -5       20.72       28.73      7.38 o
   1   2  -5      474.02      500.78     12.55 o
   2   2  -5       61.95       59.06      5.14 o
   3   2  -5     2634.65     2723.17     39.91 o
   4   2  -5      612.51      604.65     20.50 o
   5   2  -5     4211.83     4165.71     50.41 o
   6   2  -5     2166.22     2208.13     37.25 o
   7   2  -5     1351.77     1326.01     29.50 o
   8   2  -5      483.59      487.06     19.01 o
   9   2  -5      153.83      146.82     11.20 o
  10   2  -5      216.37      231.94     14.82 o
  11   2  -5      191.99      200.19     13.73 o
  12   2  -5       11.49        7.97      8.48 o
  13   2  -5      170.99      158.02     12.30 o
  14   2  -5      498.14      506.39     21.68 o
  15   2  -5      625.26      595.24     24.68 o
  16   2  -5      471.69      459.51     22.04 o
  17   2  -5       76.85       65.69      6.01 o
  18   2  -5       18.53       17.94      9.85 o
  19   2  -5        4.38       -9.71      9.71 o
  20   2  -5       64.02       61.98      6.40 o
  21   2  -5      148.79      162.03     11.59 o
  22   2  -5       75.96       74.05      6.79 o
   0   3  -5     4038.80     4150.07     50.57 o
   1   3  -5      208.11      226.30      9.27 o
   2   3  -5     2095.53     2125.34     36.97 o
   3   3  -5        9.15       -6.91      6.91 o
   4   3  -5      393.89      380.85     17.21 o
   5   3  -5      254.13      282.91     14.49 o
   6   3  -5      796.07      795.24     23.96 o
   7   3  -5      807.76      799.29     24.29 o
   8   3  -5     3764.98     3635.75     50.97 o
   9   3  -5      178.82      164.20     12.24 o
  10   3  -5     1036.36     1051.70     28.82 o
  11   3  -5       77.51       79.36      7.30 o
  12   3  -5      204.93      192.50     14.96 o
  13   3  -5      139.00      148.50     11.82 o
  14   3  -5       52.45       49.97      5.08 o
  15   3  -5      149.68      148.67     11.71 o
  16   3  -5      364.48      429.97     21.67 o
  17   3  -5       73.42       79.52      6.79 o
  18   3  -5      860.52      844.50     31.96 o
  19   3  -5       68.41       68.27      6.79 o
  20   3  -5      227.67      251.08     18.86 o
  21   3  -5       10.90       10.02     11.06 o
   1   4  -5      104.86      107.08      8.32 o
   2   4  -5       33.72       45.64      4.15 o
   3   4  -5      626.90      619.63     21.34 o
   4   4  -5     1268.96     1258.42     30.20 o
   5   4  -5     1189.10     1173.66     29.44 o
   6   4  -5      682.82      690.52     23.34 o
   7   4  -5      295.69      324.60     16.85 o
   8   4  -5     1143.47     1151.16     30.59 o
   9   4  -5      710.45      668.61     24.04 o
  10   4  -5      541.49      559.79     22.55 o
  11   4  -5      779.62      749.59     26.43 o
  12   4  -5      300.50      283.22     17.83 o
  13   4  -5      337.92      325.56     19.20 o
  14   4  -5      345.71      339.34     19.54 o
  15   4  -5      481.04      459.90     23.50 o
  16   4  -5      444.18      451.97     23.72 o
  17   4  -5       16.73       21.75      5.47 o
  18   4  -5      160.46      164.42     12.24 o
  19   4  -5       72.56       70.74      7.19 o
  20   4  -5      131.42      143.05     11.73 o
   0   5  -5      151.15      148.47     11.06 o
   1   5  -5       21.53       16.08      5.08 o
   2   5  -5       19.67       18.30      8.22 o
   3   5  -5      123.77      121.72     10.19 o
   4   5  -5       36.32       37.98      4.07 o
   5   5  -5      153.41      166.38     12.72 o
   6   5  -5       16.80       19.40      6.46 o
   7   5  -5      299.07      319.10     17.29 o
   8   5  -5       34.59       37.87      4.49 o
   9   5  -5      395.04      405.34     20.47 o
  10   5  -5       94.73      105.38      8.51 o
  11   5  -5      793.22      794.71     27.75 o
  12   5  -5        5.24        4.27      7.78 o
  13   5  -5      364.18      340.67     20.78 o
  14   5  -5        9.53        5.50      8.67 o
  15   5  -5       43.31       41.71      5.45 o
  16   5  -5       11.89        1.96     10.36 o
  17   5  -5      685.04      710.36     29.57 o
  18   5  -5       21.09       16.00     12.41 o
  19   5  -5     1107.78     1128.35     39.21 o
   1   6  -5       43.47       41.00      3.30 o
   2   6  -5        5.93       16.81      3.65 o
   3   6  -5      137.74      124.27      9.52 o
   4   6  -5      225.80      231.61     16.03 o
   5   6  -5      143.14      173.34     12.04 o
   6   6  -5      157.16      159.87     12.27 o
   7   6  -5       42.47       42.13      4.97 o
   8   6  -5      305.83      290.66     18.11 o
   9   6  -5      117.89      110.26      9.26 o
  10   6  -5      382.36      393.54     19.85 o
  11   6  -5        2.95        7.13      8.25 o
  12   6  -5      693.14      688.73     28.73 o
  13   6  -5      179.10      191.99     15.38 o
  14   6  -5      522.57      512.83     25.55 o
  15   6  -5       61.07       36.55     12.18 o
  16   6  -5      395.73      370.23     23.27 o
  17   6  -5       24.31       19.62      9.99 o
  18   6  -5       21.91       33.94     12.41 o
   0   7  -5      184.78      214.36     15.64 o
   1   7  -5      336.27      299.84     13.29 o
   2   7  -5      354.07      385.05     20.10 o
   3   7  -5      280.51      287.17     17.35 o
   4   7  -5      141.46      161.44     12.13 o
   5   7  -5        7.84       14.48      8.56 o
   6   7  -5       24.21       22.48      4.58 o
   7   7  -5       51.38       51.31      5.36 o
   8   7  -5      265.60      299.41     18.11 o
   9   7  -5      172.59      170.48     12.35 o
  10   7  -5      306.22      283.69     18.78 o
  11   7  -5      191.48      175.31     13.22 o
  12   7  -5      120.44      114.33      8.14 o
  13   7  -5       67.59       66.50      6.74 o
  14   7  -5      125.87      145.04     12.66 o
  15   7  -5        5.59        9.82      9.46 o
  16   7  -5       46.15       31.55     14.26 o
   1   8  -5      294.69      272.39     13.24 o
   2   8  -5       21.62       21.08     10.72 o
   3   8  -5      953.26      966.05     32.86 o
   4   8  -5       53.69       33.52     12.69 o
   5   8  -5     1571.86     1572.52     41.10 o
   6   8  -5       35.16       23.86     11.73 o
   7   8  -5      315.61      261.99     19.46 o
   8   8  -5        2.84        2.98      9.21 o
   9   8  -5        5.58        9.07      9.07 o
  10   8  -5       14.10       11.34      9.71 o
  11   8  -5      322.85      280.85     20.92 o
  12   8  -5        1.66       10.83     10.16 o
  13   8  -5      427.41      460.55     25.13 o
   0   9  -5      911.20      894.02     32.83 o
   1   9  -5      424.01      420.68     16.42 o
   2   9  -5      596.34      579.70     27.18 o
   3   9  -5      382.08      372.33     22.91 o
   4   9  -5      110.50      100.94      7.83 o
   5   9  -5       41.20       22.91     11.87 o
   6   9  -5      186.04      200.15     16.45 o
   7   9  -5       59.21       61.59      6.43 o
   8   9  -5      407.78      376.40     23.33 o
   9   9  -5      178.51      162.48     10.25 o
  10   9  -5      244.57      237.30     17.46 o
   1  10  -5       12.73       20.75      6.36 o
   2  10  -5       80.19       82.72      6.99 o
   3  10  -5       52.89       49.77      6.85 o
   4  10  -5      339.58      349.38     22.38 o
   0   0  -4     7740.40     8341.27     59.11 o
   2   0  -4       86.29       86.97      6.82 o
   4   0  -4      651.17      766.25     18.90 o
   6   0  -4     1181.74     1259.48     25.26 o
   8   0  -4     2894.25     2884.54     39.23 o
  10   0  -4     2853.82     2853.49     41.41 o
  12   0  -4      333.25      370.44     16.51 o
  14   0  -4      341.36      322.59     17.04 o
  16   0  -4      353.21      339.35     17.72 o
  18   0  -4     1738.41     1831.32     41.84 o
  20   0  -4     1301.31     1286.21     37.39 o
  22   0  -4       83.99       98.25      8.56 o
  24   0  -4       25.62       30.01     11.76 o
   1   1  -4      610.23      675.54     10.33 o
   2   1  -4      939.35     1008.32     21.90 o
   3   1  -4     3701.77     3980.18     95.53 o
   4   1  -4     3292.59     3430.47     99.68 o
   5   1  -4     5495.38     5627.03    157.95 o
   6   1  -4      717.41      756.52     14.03 o
   7   1  -4     1969.14     2001.22     28.32 o
   8   1  -4       84.84       90.92      4.72 o
   9   1  -4      185.87      204.72     15.48 o
  10   1  -4     1027.95     1081.15     30.02 o
  11   1  -4       67.19       66.37     11.37 o
  12   1  -4      954.59      957.17     25.45 o
  13   1  -4      524.94      556.96     14.83 o
  14   1  -4      458.72      471.25     16.55 o
  15   1  -4      565.67      568.16     21.80 o
  16   1  -4       77.59       76.81      4.08 o
  17   1  -4       65.84       70.42      5.46 o
  18   1  -4       62.07       65.26      3.87 o
  19   1  -4        8.21        7.19      6.04 o
  20   1  -4      258.22      263.35     14.21 o
  21   1  -4      176.01      186.97     10.41 o
  22   1  -4      103.26      107.96      9.18 o
  23   1  -4      174.78      191.16     12.00 o
  24   1  -4      120.08      131.80      7.44 o
   0   2  -4     1343.16     1449.61     25.97 o
   1   2  -4      753.22      733.71     13.43 o
   2   2  -4      345.53      324.03     13.25 o
   3   2  -4     1560.91     1581.81     27.66 o
   4   2  -4      253.75      281.52     12.89 o
   5   2  -4      623.58      684.66     19.13 o
   6   2  -4      227.61      255.34     12.52 o
   7   2  -4     1611.43     1698.10     30.72 o
   8   2  -4       48.45       52.72      4.32 o
   9   2  -4      811.50      842.15     22.92 o
  10   2  -4      851.79      822.95     23.14 o
  11   2  -4      532.79      506.40     19.52 o
  12   2  -4      431.64      453.83     18.90 o
  13   2  -4       72.01       72.53      5.95 o
  14   2  -4        3.99        2.84      7.69 o
  15   2  -4      147.40      141.65     10.72 o
  16   2  -4      133.98      145.02     11.65 o
  17   2  -4      740.39      770.79     27.66 o
  18   2  -4       74.80       88.62      6.62 o
  19   2  -4      543.51      518.38     23.81 o
  20   2  -4       32.42       33.96      5.61 o
  21   2  -4      218.24      194.99     15.69 o
  22   2  -4       34.89       28.83     12.41 o
  23   2  -4       36.85       33.66     11.65 o
   1   3  -4      184.54      199.12     11.64 o
   2   3  -4      433.97      430.44     16.03 o
   3   3  -4      387.35      393.84     15.22 o
   4   3  -4     3530.74     3658.88     43.78 o
   5   3  -4      148.86      163.78     10.56 o
   6   3  -4     1967.15     1971.27     33.37 o
   7   3  -4       39.38       33.43      3.56 o
   8   3  -4     1062.04     1122.03     26.58 o
   9   3  -4     1361.76     1373.44     29.73 o
  10   3  -4      107.59      121.77     10.11 o
  11   3  -4      495.45      505.01     19.49 o
  12   3  -4      273.50      263.40     16.00 o
  13   3  -4      332.99      306.53     16.99 o
  14   3  -4      188.41      203.78     14.15 o
  15   3  -4       21.49       13.22      8.90 o
  16   3  -4      221.49      225.57     15.89 o
  17   3  -4        3.64       -7.72      9.52 o
  18   3  -4      310.28      324.79     19.40 o
  19   3  -4       56.81       55.33      6.15 o
  20   3  -4      254.31      272.82     18.84 o
  21   3  -4       25.86       26.13     10.30 o
  22   3  -4       87.23       95.50      9.07 o
  23   3  -4        1.69       11.51      9.21 o
   0   4  -4      778.29      816.76     21.66 o
   1   4  -4      384.01      408.77     19.80 o
   2   4  -4       64.14       61.05      3.73 o
   3   4  -4      651.11      679.73     20.19 o
   4   4  -4      575.73      575.21     18.84 o
   5   4  -4     1054.10     1109.59     25.96 o
   6   4  -4      222.60      223.56     12.94 o
   7   4  -4     1194.02     1100.11     26.83 o
   8   4  -4     1681.33     1619.35     32.63 o
   9   4  -4     1081.23     1071.40     27.75 o
  10   4  -4      142.34      138.09     10.25 o
  11   4  -4      766.82      695.50     23.84 o
  12   4  -4      132.94      122.17      9.80 o
  13   4  -4      169.39      171.19     13.64 o
  14   4  -4      251.84      250.50     16.45 o
  15   4  -4      284.36      285.21     18.00 o
  16   4  -4      601.48      664.58     26.65 o
  17   4  -4      727.53      714.33     28.39 o
  18   4  -4      345.14      378.95     21.93 o
  19   4  -4      527.37      502.19     25.61 o
  20   4  -4      218.52      223.40     16.51 o
  21   4  -4      163.80      183.53     14.49 o
  22   4  -4       21.94       19.37     10.75 o
   1   5  -4      132.91      117.99      6.23 o
   2   5  -4      243.50      246.47     13.81 o
   3   5  -4      525.92      537.94     18.81 o
   4   5  -4       79.59       87.69      6.68 o
   5   5  -4     1766.73     1754.54     34.37 o
   6   5  -4       98.24       93.87      8.22 o
   7   5  -4     2076.29     1996.20     37.70 o
   8   5  -4       20.05       24.31      3.99 o
   9   5  -4      271.43      255.25     15.22 o
  10   5  -4       20.51       21.08      3.90 o
  11   5  -4      132.56      137.27     10.36 o
  12   5  -4      579.04      582.99     22.97 o
  13   5  -4      999.25     1060.72     30.70 o
  14   5  -4       31.25       28.35      5.33 o
  15   5  -4     1602.84     1523.91     38.69 o
  16   5  -4       14.47        5.36      9.29 o
  17   5  -4      500.03      489.83     24.48 o
  18   5  -4        9.69       18.55      9.01 o
  19   5  -4       24.81       23.47     10.83 o
  20   5  -4       14.87       10.67     10.67 o
  21   5  -4      452.75      419.28     25.86 o
   0   6  -4      673.73      670.08     22.47 o
   1   6  -4       67.07       67.20      6.69 o
   2   6  -4      126.96      112.51      7.19 o
   3   6  -4      106.94      100.80      8.22 o
   4   6  -4      133.36      130.23     10.70 o
   5   6  -4      171.64      171.22     12.52 o
   6   6  -4      661.59      643.27     23.08 o
   7   6  -4      408.34      401.02     19.18 o
   8   6  -4     2640.32     2623.56     45.61 o
   9   6  -4      396.33      372.94     19.40 o
  10   6  -4      710.66      720.97     25.11 o
  11   6  -4      218.89      243.00     15.72 o
  12   6  -4      140.93      128.68     11.40 o
  13   6  -4       55.38       58.39      5.16 o
  14   6  -4      103.28       99.90      8.39 o
  15   6  -4       75.67       74.53      6.54 o
  16   6  -4     1326.22     1323.22     38.85 o
  17   6  -4      382.85      349.93     23.02 o
  18   6  -4     1043.93     1121.98     37.10 o
  19   6  -4      388.78      397.15     24.79 o
  20   6  -4      537.46      567.69     29.40 o
   1   7  -4      190.24      177.95      9.29 o
   2   7  -4       37.20       32.53      4.38 o
   3   7  -4       31.76       38.90      4.27 o
   4   7  -4      951.32      978.98     29.52 o
   5   7  -4      234.11      233.35     15.55 o
   6   7  -4     1169.86     1105.03     31.26 o
   7   7  -4      223.50      236.18     16.25 o
   8   7  -4      404.88      396.47     20.33 o
   9   7  -4       31.13       26.02      4.60 o
  10   7  -4      182.01      179.72     13.17 o
  11   7  -4       14.00       13.14      8.95 o
  12   7  -4       60.49       69.84      6.23 o
  13   7  -4       40.89       17.74     11.23 o
  14   7  -4      611.04      564.94     26.28 o
  15   7  -4       73.20       67.90      6.82 o
  16   7  -4      606.78      627.49     28.50 o
  17   7  -4       23.44       27.00      6.15 o
  18   7  -4       94.78       82.25      7.47 o
   0   8  -4      160.60      170.99     12.80 o
   1   8  -4      378.82      395.64     14.29 o
   2   8  -4       66.31       72.28      5.70 o
   3   8  -4      137.70      140.30     10.27 o
   4   8  -4      123.20      116.86      9.49 o
   5   8  -4        3.97        9.35      7.44 o
   6   8  -4       41.13       30.40      5.14 o
   7   8  -4      615.13      635.77     26.39 o
   8   8  -4       30.79       32.25      5.28 o
   9   8  -4      335.29      300.65     19.54 o
  10   8  -4       30.78       33.04      5.05 o
  11   8  -4      145.05      143.53     11.20 o
  12   8  -4       15.03        8.93      8.59 o
  13   8  -4       11.82        7.16     10.05 o
  14   8  -4       21.38       24.22      9.94 o
  15   8  -4        2.66        2.19      8.56 o
  16   8  -4        5.76        0.00      8.70 o
   1   9  -4        4.73       -3.46      6.71 o
   2   9  -4      117.72      120.99      8.00 o
   3   9  -4      123.89      111.16     10.36 o
   4   9  -4      638.06      641.86     28.00 o
   5   9  -4      282.17      301.26     19.88 o
   6   9  -4      286.54      275.57     19.26 o
   7   9  -4      209.19      207.79     16.20 o
   8   9  -4      146.23      139.07     10.81 o
   9   9  -4       96.86       93.73      8.48 o
  10   9  -4      153.49      146.14     10.16 o
  11   9  -4       46.40       48.48      5.89 o
  12   9  -4       35.37       17.46     12.43 o
  13   9  -4       13.96       26.89      9.91 o
   0  10  -4      121.30      124.27      8.87 o
   1  10  -4       65.13       73.24     10.86 o
   2  10  -4      153.95      136.54      9.97 o
   3  10  -4        6.69       -6.26      9.91 o
   4  10  -4       27.30       27.34     11.62 o
   5  10  -4       10.38        7.44      9.43 o
   6  10  -4      153.21      116.10      9.15 o
   7  10  -4       88.81       71.38      7.66 o
   8  10  -4      307.97      275.91     19.57 o
   9  10  -4       53.71       45.53      7.02 o
   2   0  -3     2469.98     2855.25     30.13 o
   4   0  -3      309.97      307.00     10.61 o
   6   0  -3     3493.43     3555.07     36.72 o
   8   0  -3      340.93      340.94     12.97 o
  10   0  -3     1053.00     1166.63     24.50 o
  12   0  -3      595.59      569.47     18.48 o
  14   0  -3     2416.18     2324.63     38.92 o
  16   0  -3     1423.28     1372.14     32.99 o
  18   0  -3      469.97      470.64     20.75 o
  20   0  -3      148.42      133.31     11.17 o
  22   0  -3      701.86      772.04     29.96 o
  24   0  -3      445.96      473.30     25.02 o
   0   1  -3      449.64      471.47      9.04 o
   1   1  -3     2225.09     2173.19     13.22 o
   2   1  -3      970.54      993.98     19.97 o
   3   1  -3     1573.24     1843.45     46.66 o
   4   1  -3       19.09       26.09      1.71 o
   5   1  -3      419.12      419.53     10.18 o
   6   1  -3      459.48      441.89      9.70 o
   7   1  -3     1299.29     1233.02     22.60 o
   8   1  -3     1040.22     1036.87     19.88 o
   9   1  -3     3950.28     3872.61     35.13 o
  10   1  -3      734.83      722.17     37.02 o
  11   1  -3      280.83      272.97      9.61 o
  12   1  -3        2.64        1.42      7.80 o
  13   1  -3      740.96      771.38     15.99 o
  14   1  -3       11.08        5.17      5.12 o
  15   1  -3      421.03      438.66     22.43 o
  16   1  -3      349.83      344.29     15.19 o
  17   1  -3     1280.92     1353.76     23.86 o
  18   1  -3      589.65      619.56     17.34 o
  19   1  -3      671.98      702.01     18.72 o
  20   1  -3      102.23      105.37      6.53 o
  21   1  -3      790.39      813.63     21.25 o
  22   1  -3       27.85       11.78      8.03 o
  23   1  -3        6.99        2.04      6.27 o
  24   1  -3       23.32        1.89      6.84 o
  25   1  -3       51.39       51.34      4.52 o
   1   2  -3      570.53      605.16     10.62 o
   2   2  -3     2701.13     3037.63     32.95 o
   3   2  -3     5552.03     5830.11     46.19 o
   4   2  -3     3157.35     3447.07     36.26 o
   5   2  -3     9116.78     9515.55     61.26 o
   6   2  -3     2796.79     2779.45     34.09 o
   7   2  -3     2550.69     2661.56     34.33 o
   8   2  -3        8.24        8.84      5.22 o
   9   2  -3       40.15       48.39      3.31 o
  10   2  -3      133.91      138.01     10.13 o
  11   2  -3      751.58      789.75     21.71 o
  12   2  -3      162.45      158.89     11.82 o
  13   2  -3     1191.39     1196.73     28.04 o
  14   2  -3      556.78      548.75     20.33 o
  15   2  -3     1304.85     1283.66     31.04 o
  16   2  -3      231.94      237.00     15.33 o
  17   2  -3      269.67      274.51     16.68 o
  18   2  -3       32.60       26.08      4.72 o
  19   2  -3        4.43       -0.84      8.73 o
  20   2  -3       11.26        8.03      8.31 o
  21   2  -3      401.73      425.07     22.52 o
  22   2  -3      183.41      186.60     15.05 o
  23   2  -3      212.65      231.01     18.13 o
  24   2  -3       86.74       96.28      9.29 o
  25   2  -3      115.56      112.68      8.79 o
   0   3  -3     7348.57     7815.27     55.40 o
   1   3  -3      548.96      576.29     11.03 o
   2   3  -3     3806.93     3970.26     40.05 o
   3   3  -3     1428.68     1450.67     24.79 o
   4   3  -3      254.67      269.45     11.34 o
   5   3  -3      892.71     1015.28     21.44 o
   6   3  -3     1860.34     1987.73     30.23 o
   7   3  -3      508.71      559.49     17.30 o
   8   3  -3     5038.09     5215.81     51.60 o
   9   3  -3       76.06       85.20      7.44 o
  10   3  -3     2226.83     2227.23     35.60 o
  11   3  -3      720.22      737.58     21.57 o
  12   3  -3      159.19      145.45     11.26 o
  13   3  -3      359.36      343.94     16.42 o
  14   3  -3      189.11      194.41     13.19 o
  15   3  -3      247.20      257.44     14.99 o
  16   3  -3      372.72      357.44     18.98 o
  17   3  -3      270.61      269.54     17.74 o
  18   3  -3     1396.20     1480.14     37.73 o
  19   3  -3      145.02      149.96     11.87 o
  20   3  -3      335.27      328.36     19.62 o
  21   3  -3        2.98       -9.54      9.54 o
  22   3  -3       76.07       70.18      6.26 o
  23   3  -3       12.33       19.42      9.91 o
  24   3  -3       42.77       25.01     12.66 o
   1   4  -3      352.73      361.33      9.65 o
   2   4  -3      250.59      306.87     13.08 o
   3   4  -3     2016.70     2092.29     31.55 o
   4   4  -3     3128.34     3207.22     39.50 o
   5   4  -3     2113.94     2243.94     33.50 o
   6   4  -3     1470.87     1460.16     27.60 o
   7   4  -3      346.70      324.10     14.15 o
   8   4  -3     1707.00     1759.83     31.48 o
   9   4  -3      629.34      618.96     20.28 o
  10   4  -3      223.70      210.87     13.31 o
  11   4  -3      724.09      716.52     22.41 o
  12   4  -3      272.58      261.97     14.91 o
  13   4  -3      151.86      159.62     11.03 o
  14   4  -3      370.79      367.18     18.08 o
  15   4  -3      129.48      119.08      9.12 o
  16   4  -3      906.18      883.40     29.04 o
  17   4  -3      114.12      114.50      9.29 o
  18   4  -3      216.21      222.11     15.89 o
  19   4  -3       23.48       24.76     10.16 o
  20   4  -3      208.62      211.33     16.45 o
  21   4  -3       86.00       97.97      9.07 o
  22   4  -3      324.82      341.61     22.40 o
  23   4  -3      105.72       88.40      8.00 o
   0   5  -3       54.45       55.75      3.96 o
   1   5  -3      210.39      222.89      8.58 o
   2   5  -3      442.99      474.61     16.60 o
   3   5  -3      169.16      171.58     11.17 o
   4   5  -3      158.89      174.95     11.40 o
   5   5  -3      132.74      120.01      9.35 o
   6   5  -3      128.64      139.55      9.97 o
   7   5  -3      999.33     1021.52     25.48 o
   8   5  -3      158.56      178.37     11.71 o
   9   5  -3      535.38      538.84     19.94 o
  10   5  -3        0.38       -2.55      6.91 o
  11   5  -3      708.34      733.42     24.24 o
  12   5  -3      165.22      157.29     11.71 o
  13   5  -3      315.65      347.46     17.58 o
  14   5  -3       69.26       72.20      5.28 o
  15   5  -3       49.33       48.56      5.02 o
  16   5  -3       22.98       18.53      8.17 o
  17   5  -3      732.48      756.85     28.53 o
  18   5  -3       44.25       57.09      6.12 o
  19   5  -3     1050.34     1139.49     36.85 o
  20   5  -3      109.44      128.45     10.92 o
  21   5  -3      203.42      222.95     15.89 o
  22   5  -3       63.86       75.51      6.71 o
   1   6  -3       31.64       27.98      2.29 o
   2   6  -3      133.75      143.42     10.47 o
   3   6  -3       94.61       98.73      7.75 o
   4   6  -3      915.23      897.41     24.32 o
   5   6  -3      525.88      506.57     18.84 o
   6   6  -3     1211.39     1208.08     28.43 o
   7   6  -3       85.83       82.87      6.01 o
   8   6  -3     1402.94     1457.48     32.99 o
   9   6  -3     1169.33     1225.25     31.21 o
  10   6  -3      875.61      858.36     27.47 o
  11   6  -3      302.27      321.04     17.60 o
  12   6  -3      345.43      336.88     18.56 o
  13   6  -3      137.01      157.34     11.73 o
  14   6  -3      114.82      125.20     10.61 o
  15   6  -3       39.14       26.13     10.22 o
  16   6  -3      355.81      407.48     22.12 o
  17   6  -3        1.59        8.56      8.22 o
  18   6  -3       79.98       84.32      7.16 o
  19   6  -3       49.59       43.59      5.84 o
  20   6  -3       59.13       51.51      6.48 o
  21   6  -3       57.37       60.97      6.68 o
   0   7  -3      163.24      184.52     12.77 o
   1   7  -3      205.98      211.17      9.82 o
   2   7  -3      696.04      677.39     22.13 o
   3   7  -3      514.61      492.85     20.50 o
   4   7  -3      195.08      177.09     13.64 o
   5   7  -3        4.81       18.89      7.13 o
   6   7  -3      767.19      805.61     25.36 o
   7   7  -3       63.98       64.76      5.56 o
   8   7  -3     1289.86     1218.61     31.83 o
   9   7  -3      380.09      407.05     19.40 o
  10   7  -3      371.68      380.62     19.60 o
  11   7  -3      621.20      569.43     23.70 o
  12   7  -3       53.46       52.52      5.16 o
  13   7  -3      291.43      285.04     18.39 o
  14   7  -3      309.57      294.98     18.95 o
  15   7  -3        8.00       19.26      7.63 o
  16   7  -3      206.94      180.39     14.99 o
  17   7  -3      172.50      159.73     12.86 o
  18   7  -3      425.40      446.88     23.89 o
  19   7  -3      308.55      327.57     21.70 o
  20   7  -3      112.27      113.27      8.17 o
   1   8  -3      333.69      352.38     12.73 o
   2   8  -3       65.79       76.77      6.09 o
   3   8  -3     1664.86     1612.99     37.09 o
   4   8  -3       56.01       63.83      5.73 o
   5   8  -3     4187.88     4048.65     59.13 o
   6   8  -3       37.48       29.61      5.19 o
   7   8  -3      785.57      780.70     27.41 o
   8   8  -3      154.03      147.69     12.35 o
   9   8  -3       81.25       95.10      8.14 o
  10   8  -3       69.04       54.85      5.42 o
  11   8  -3      173.73      177.30     13.42 o
  12   8  -3       18.49       21.84      8.90 o
  13   8  -3      313.07      307.16     19.99 o
  14   8  -3       22.13       19.42     11.23 o
  15   8  -3      267.44      275.46     19.34 o
  16   8  -3        8.26       19.79      9.94 o
  17   8  -3       76.97       68.63      7.07 o
  18   8  -3        3.92       -5.61     10.69 o
   0   9  -3      427.55      447.51     21.53 o
   1   9  -3      163.74      165.24      9.17 o
   2   9  -3      549.28      542.84     24.54 o
   3   9  -3      131.00      143.87      9.83 o
   4   9  -3      130.37      121.89     10.11 o
   5   9  -3      179.07      163.38     12.74 o
   6   9  -3      386.99      397.41     21.17 o
   7   9  -3      151.13      138.20      9.40 o
   8   9  -3      871.16      852.63     30.19 o
   9   9  -3      436.18      451.49     22.71 o
  10   9  -3      418.07      454.72     24.17 o
  11   9  -3      131.06      157.28     12.13 o
  12   9  -3       74.77       67.68      6.57 o
  13   9  -3      221.78      230.48     17.99 o
  14   9  -3      154.42      170.87     14.09 o
  15   9  -3      174.61      193.64     15.44 o
   1  10  -3        2.09       -6.35      6.35 o
   2  10  -3       83.69       88.25      6.79 o
   3  10  -3      106.62       92.80      7.35 o
   4  10  -3      337.90      273.25     19.71 o
   5  10  -3       46.44       38.46      6.29 o
   6  10  -3      741.19      736.63     29.74 o
   7  10  -3       35.21       24.20     11.03 o
   8  10  -3      211.24      227.64     15.92 o
   9  10  -3       43.50       48.45      5.47 o
  10  10  -3       48.95       29.89     12.18 o
  11  10  -3       55.06       56.87      6.48 o
  12  10  -3       32.83       26.83     11.62 o
   0  11  -3        9.38        9.66      9.99 o
   1  11  -3        4.43        4.34      6.11 o
   2  11  -3       14.39       22.32      5.16 o
   3  11  -3       15.45       17.32     10.50 o
   4  11  -3       17.10       25.07     11.28 o
   5  11  -3        4.22        1.09     11.17 o
   6  11  -3        4.77        4.46     10.44 o
   7  11  -3       64.71       82.19      7.33 o
   0   0  -2    22667.60    23296.19     67.38 o
   2   0  -2     2187.88     2248.58     21.45 o
   4   0  -2      601.60      626.67     12.42 o
   6   0  -2     4487.55     4448.55     35.26 o
   8   0  -2     6441.72     6448.27     46.51 o
  10   0  -2    11179.69    10852.81     65.91 o
  12   0  -2     1836.22     1839.31     29.58 o
  14   0  -2      467.59      470.06     16.76 o
  16   0  -2     1173.54     1168.21     27.87 o
  18   0  -2     4975.60     4849.54     60.35 o
  20   0  -2     1599.48     1576.82     37.40 o
  22   0  -2       13.11        9.66      8.81 o
  24   0  -2        5.25        4.94      8.31 o
  26   0  -2      298.89      280.90     21.17 o
   1   1  -2    11359.06    12084.69     49.05 o
   2   1  -2     1028.16     1001.35     22.84 o
   3   1  -2     7253.02     7329.29    100.00 o
   4   1  -2      657.37      672.22      9.32 o
   5   1  -2     7784.17     7360.43     77.95 o
   6   1  -2     3729.71     3703.05     23.16 o
   7   1  -2      196.93      178.39      6.20 o
   8   1  -2     4242.01     4358.18     32.44 o
   9   1  -2     4767.52     5037.01     55.22 o
  10   1  -2     1415.22     1402.72     23.80 o
  11   1  -2     1201.32     1197.39     37.57 o
  12   1  -2       93.81       81.67      4.72 o
  13   1  -2     1612.63     1458.26     19.95 o
  14   1  -2     2157.35     2121.69     31.18 o
  15   1  -2     1331.16     1248.21     23.80 o
  16   1  -2      511.39      510.45     13.96 o
  17   1  -2      443.71      417.40     13.01 o
  18   1  -2      293.00      278.14     11.48 o
  19   1  -2      272.76      274.62     11.50 o
  20   1  -2      334.55      311.44     13.03 o
  21   1  -2      297.81      313.00     13.55 o
  22   1  -2      455.57      428.89     23.44 o
  23   1  -2      334.48      286.42     44.89 o
  24   1  -2      175.27      135.50     26.94 o
  25   1  -2      402.32      411.51     17.20 o
  26   1  -2       12.06      -12.37     27.68 o
   0   2  -2     9313.67     9768.00     48.73 o
   1   2  -2     1465.45     1510.92     14.45 o
   2   2  -2     1521.06     1527.58     19.78 o
   3   2  -2      395.05      404.69     10.79 o
   4   2  -2      819.35      871.35     15.93 o
   5   2  -2     3730.81     3662.56     33.04 o
   6   2  -2      368.42      373.72     11.32 o
   7   2  -2     2295.27     2257.36     27.84 o
   8   2  -2     1045.32      994.34     19.62 o
   9   2  -2     2000.37     1904.87     27.79 o
  10   2  -2      122.99      108.08      8.06 o
  11   2  -2     1554.42     1538.59     27.15 o
  12   2  -2      354.38      364.68     14.38 o
  13   2  -2     1346.66     1325.37     27.48 o
  14   2  -2      288.11      283.09     14.40 o
  15   2  -2      706.26      705.78     21.46 o
  16   2  -2       66.48       69.70      4.86 o
  17   2  -2     2786.47     2697.00     44.63 o
  18   2  -2      604.47      591.40     22.46 o
  19   2  -2      546.52      585.14     22.97 o
  20   2  -2      171.39      163.58     12.18 o
  21   2  -2      731.95      788.02     27.69 o
  22   2  -2       18.44       19.85      9.54 o
  23   2  -2       27.02       26.72      9.26 o
  24   2  -2       50.02       52.58      5.73 o
  25   2  -2      128.88      123.77      9.43 o
   1   3  -2      257.83      274.72     13.67 o
   2   3  -2     3596.13     3519.91     32.97 o
   3   3  -2     1330.54     1432.68     21.45 o
   4   3  -2     1371.60     1363.80     21.43 o
   5   3  -2      860.83      918.81     18.15 o
   6   3  -2     3462.84     3281.16     34.77 o
   7   3  -2     1165.16     1156.62     21.47 o
   8   3  -2     1137.61     1060.68     21.44 o
   9   3  -2     1249.28     1230.70     23.52 o
  10   3  -2      259.60      260.55     12.04 o
  11   3  -2      138.92      158.58     10.16 o
  12   3  -2      423.97      396.53     15.50 o
  13   3  -2      100.59       91.23      6.91 o
  14   3  -2     1211.60     1156.05     27.65 o
  15   3  -2      550.10      552.20     20.81 o
  16   3  -2      534.53      519.56     20.44 o
  17   3  -2       74.97       88.37      6.93 o
  18   3  -2      403.83      379.54     19.60 o
  19   3  -2       61.71       63.72      5.31 o
  20   3  -2      127.97      137.47     11.06 o
  21   3  -2       33.37       25.77      9.68 o
  22   3  -2      374.24      413.43     22.12 o
  23   3  -2       93.65       89.07      6.91 o
  24   3  -2      165.38      152.96     11.82 o
  25   3  -2       39.13        9.94     12.83 o
   0   4  -2     5592.87     5705.69     45.73 o
   1   4  -2     2338.67     2302.76     20.67 o
   2   4  -2     2175.34     2180.51     28.78 o
   3   4  -2     1697.63     1767.34     26.41 o
   4   4  -2     1506.30     1650.92     25.64 o
   5   4  -2      722.62      774.93     18.31 o
   6   4  -2     1410.96     1448.00     25.05 o
   7   4  -2     1959.55     1965.63     29.78 o
   8   4  -2      983.60      938.39     21.60 o
   9   4  -2     1110.42     1017.19     23.40 o
  10   4  -2      959.18      967.01     23.18 o
  11   4  -2      103.05       89.32      7.94 o
  12   4  -2       10.37       11.82      5.92 o
  13   4  -2     1121.42     1076.71     26.55 o
  14   4  -2      333.43      324.03     16.54 o
  15   4  -2       42.96       45.19      4.49 o
  16   4  -2      742.72      750.60     25.56 o
  17   4  -2      356.75      414.40     19.40 o
  18   4  -2       18.66       21.30      8.08 o
  19   4  -2       61.72       61.92      5.16 o
  20   4  -2       72.77       81.46      5.84 o
  21   4  -2      250.87      250.08     18.61 o
  22   4  -2       80.89       75.68      6.46 o
  23   4  -2       61.47       63.97      6.34 o
  24   4  -2       16.85       23.94     10.89 o
   1   5  -2     1061.13     1081.94     15.87 o
   2   5  -2      892.94      898.65     20.85 o
   3   5  -2     9954.44    10155.56     68.40 o
   4   5  -2     1583.63     1596.91     27.77 o
   5   5  -2     6173.87     5952.15     53.91 o
   6   5  -2     1011.39     1030.87     23.37 o
   7   5  -2     1640.59     1607.74     29.37 o
   8   5  -2       10.67       13.89      6.12 o
   9   5  -2      143.27      129.08     10.02 o
  10   5  -2      106.44      104.34      8.79 o
  11   5  -2      850.92      806.44     23.54 o
  12   5  -2      369.19      345.79     16.51 o
  13   5  -2     1666.72     1599.22     33.95 o
  14   5  -2      147.99      130.79     10.50 o
  15   5  -2       44.41       43.00      4.52 o
  16   5  -2      278.51      277.68     16.76 o
  17   5  -2      466.82      451.01     20.95 o
  18   5  -2       17.28       20.24      7.72 o
  19   5  -2        2.43       -4.43      8.17 o
  20   5  -2       41.44       40.14      6.18 o
  21   5  -2       94.77       93.64      8.00 o
  22   5  -2       71.37       86.34      7.55 o
  23   5  -2      119.84      133.11      9.40 o
   0   6  -2     4890.76     4944.12     51.44 o
   1   6  -2     1016.88     1028.03     17.02 o
   2   6  -2     4390.08     4396.38     49.02 o
   3   6  -2      120.73      138.73     10.44 o
   4   6  -2      216.50      223.50     12.52 o
   5   6  -2        5.70        1.60      6.88 o
   6   6  -2      858.65      839.42     23.00 o
   7   6  -2      255.25      262.92     14.07 o
   8   6  -2     1399.40     1385.55     30.07 o
   9   6  -2      335.18      296.96     15.89 o
  10   6  -2     1951.31     1922.34     36.77 o
  11   6  -2      609.90      601.47     21.51 o
  12   6  -2      257.35      255.87     14.71 o
  13   6  -2       90.16       84.33      6.62 o
  14   6  -2       12.44       19.59      7.92 o
  15   6  -2       26.78       25.26      8.51 o
  16   6  -2      120.96      128.96      9.24 o
  17   6  -2      120.10      106.95      8.42 o
  18   6  -2      257.17      280.65     18.81 o
  19   6  -2      222.58      237.07     17.83 o
  20   6  -2      236.51      237.55     18.72 o
  21   6  -2      186.55      204.76     15.78 o
  22   6  -2      114.00      124.30     11.90 o
   1   7  -2       67.93       70.43      4.31 o
   2   7  -2     1155.72     1107.70     27.05 o
   3   7  -2      100.41      117.39      9.12 o
   4   7  -2     1370.76     1291.70     30.09 o
   5   7  -2      524.64      499.54     20.16 o
   6   7  -2      486.97      520.36     19.46 o
   7   7  -2      184.63      178.38     13.22 o
   8   7  -2      317.56      312.90     16.06 o
   9   7  -2       39.35       44.10      4.35 o
  10   7  -2      120.90      110.66      9.10 o
  11   7  -2       55.59       57.24      4.72 o
  12   7  -2      257.11      229.92     15.97 o
  13   7  -2      204.82      203.84     15.86 o
  14   7  -2     1339.52     1265.44     35.28 o
  15   7  -2      169.69      194.17     15.36 o
  16   7  -2      285.44      282.90     17.46 o
  17   7  -2        6.62       11.31      8.95 o
  18   7  -2       69.12       51.00      6.29 o
  19   7  -2       17.36       26.92      4.94 o
  20   7  -2       34.04       39.80      6.04 o
  21   7  -2       61.77       65.09      7.05 o
   0   8  -2      169.93      166.58     13.03 o
   1   8  -2      429.90      442.99     13.68 o
   2   8  -2       54.50       41.77      4.72 o
   3   8  -2      253.31      247.08     15.24 o
   4   8  -2        9.59       16.17      7.47 o
   5   8  -2      202.75      226.30     14.51 o
   6   8  -2      156.49      129.86     10.84 o
   7   8  -2       23.23       27.70      4.18 o
   8   8  -2      138.10      121.58     10.16 o
   9   8  -2      284.04      288.80     16.42 o
  10   8  -2        2.37        0.00      7.89 o
  11   8  -2      616.15      594.36     24.96 o
  12   8  -2       14.87       21.47      9.68 o
  13   8  -2       87.71       91.96      8.53 o
  14   8  -2        3.06       -2.75      9.71 o
  15   8  -2       83.72       82.72      7.92 o
  16   8  -2       53.49       48.14      6.23 o
  17   8  -2      207.55      194.12     14.63 o
  18   8  -2       21.02       33.21     11.48 o
  19   8  -2      427.17      499.15     26.14 o
   1   9  -2       42.77       36.76      9.84 o
   2   9  -2       59.30       58.47      5.50 o
   3   9  -2      265.43      236.02     17.41 o
   4   9  -2       41.48       40.48      4.91 o
   5   9  -2       19.94       24.50      8.73 o
   6   9  -2       89.17       87.75      6.91 o
   7   9  -2       13.19       25.37      8.79 o
   8   9  -2      284.24      295.37     17.43 o
   9   9  -2       94.19       89.88      6.88 o
  10   9  -2       63.56       61.31      6.40 o
  11   9  -2      221.90      218.69     14.74 o
  12   9  -2      170.83      169.70     12.91 o
  13   9  -2      353.55      365.67     22.40 o
  14   9  -2      400.09      406.98     23.25 o
  15   9  -2       18.27       15.80      9.82 o
  16   9  -2      228.79      305.15     21.64 o
  17   9  -2       23.32       24.81     10.95 o
   0  10  -2      258.27      232.06     17.21 o
   1  10  -2       76.15       77.43      4.40 o
   2  10  -2      241.09      251.37     17.49 o
   3  10  -2        5.08       11.82      8.39 o
   4  10  -2       21.61        7.35      8.51 o
   5  10  -2        1.58        8.36      7.72 o
   6  10  -2       72.13       81.97      6.23 o
   7  10  -2       47.06       25.85     11.85 o
   8  10  -2      175.06      173.34     13.81 o
   9  10  -2       77.91       75.73      6.93 o
  10  10  -2      393.58      406.05     23.84 o
  11  10  -2      110.50      105.91      9.24 o
  12  10  -2      110.30      121.46      9.35 o
  13  10  -2       19.06       18.67     10.36 o
  14  10  -2        2.36        0.00     10.36 o
   1  11  -2      128.22      139.62      7.55 o
   2  11  -2       39.10       40.31      5.73 o
   3  11  -2      305.19      319.09     20.47 o
   4  11  -2       76.11       69.25      7.10 o
   5  11  -2      354.02      353.26     21.39 o
   6  11  -2       34.80       32.50      6.06 o
   7  11  -2      169.99      163.74     11.76 o
   8  11  -2       29.32       16.45     11.56 o
   9  11  -2      122.25      133.00     11.14 o
   2   0  -1     3207.57     3312.34     19.43 o
   4   0  -1    12556.80    11610.26     43.37 o
   6   0  -1     1008.70      967.87     14.82 o
   8   0  -1     8627.72     8689.30     49.75 o
  10   0  -1     5099.17     5160.48     42.81 o
  12   0  -1     4298.15     4231.68     42.90 o
  14   0  -1      633.64      637.24     18.40 o
  16   0  -1      397.85      353.14     15.70 o
  18   0  -1      242.56      223.55     14.32 o
  20   0  -1      307.10      294.39     16.34 o
  22   0  -1      191.12      207.74     15.10 o
  24   0  -1      527.98      513.62     25.38 o
  26   0  -1      455.91      509.38     26.17 o
   0   1  -1     3023.80     3079.89     13.52 o
   1   1  -1     4681.16     4611.97     25.57 o
   2   1  -1     2764.59     2900.63     14.13 o
   3   1  -1     1932.35     2022.44     12.53 o
   4   1  -1      213.65      198.18      4.90 o
   5   1  -1      284.27      249.99      5.56 o
   6   1  -1     1879.80     1872.89     15.61 o
   7   1  -1     1049.37     1096.37     15.94 o
   8   1  -1      411.54      436.61      8.45 o
   9   1  -1     2688.74     2537.01     52.00 o
  10   1  -1      756.33      758.33     13.93 o
  11   1  -1     2611.40     2566.54     42.36 o
  12   1  -1      309.47      309.33      9.08 o
  13   1  -1      542.40      548.61     11.73 o
  14   1  -1       10.59       14.33      4.01 o
  15   1  -1      112.23      114.88      6.99 o
  16   1  -1      155.83      152.03      7.60 o
  17   1  -1      355.49      346.22     15.37 o
  18   1  -1       56.17       42.95      3.15 o
  19   1  -1      590.83      613.75     15.95 o
  20   1  -1       51.96       50.80      3.52 o
  21   1  -1      416.31      418.40     14.41 o
  22   1  -1       43.83       38.67      8.97 o
  23   1  -1       36.20       31.29      3.86 o
  24   1  -1       61.34       62.14      7.07 o
  25   1  -1      112.74       98.02      6.03 o
  26   1  -1      130.98      137.21     19.00 o
   1   2  -1     4305.85     4454.39     28.59 o
   2   2  -1     2349.74     2430.26     21.27 o
   3   2  -1     7351.28     7467.67     38.58 o
   4   2  -1     1413.06     1370.32     17.59 o
   5   2  -1     6756.51     6385.01     39.34 o
   6   2  -1      739.18      738.90     14.30 o
   7   2  -1     1440.22     1369.88     20.19 o
   8   2  -1      233.11      219.71      9.46 o
   9   2  -1      461.33      512.18     14.27 o
  10   2  -1      289.98      335.73     11.93 o
  11   2  -1     1924.51     1775.37     27.84 o
  12   2  -1     1543.90     1485.43     26.42 o
  13   2  -1     4851.70     4717.07     48.82 o
  14   2  -1      858.77      816.41     21.94 o
  15   2  -1     1479.30     1419.08     29.37 o
  16   2  -1      790.56      766.38     23.03 o
  17   2  -1      465.72      404.25     18.28 o
  18   2  -1      327.07      337.13     17.01 o
  19   2  -1       21.54       23.89      8.22 o
  20   2  -1      273.04      276.05     16.54 o
  21   2  -1      575.51      507.05     22.46 o
  22   2  -1      148.71      139.66      9.57 o
  23   2  -1      543.18      551.03     25.24 o
  24   2  -1      344.06      358.48     21.59 o
  25   2  -1      256.54      259.09     19.76 o
  26   2  -1      143.07      134.27      9.99 o
   0   3  -1    17568.97    17596.32     65.51 o
   1   3  -1     9890.16    10275.88     58.77 o
   2   3  -1     7565.57     7694.57     44.00 o
   3   3  -1     2885.01     2973.21     28.05 o
   4   3  -1     2682.14     2778.40     27.87 o
   5   3  -1      657.88      655.90     14.41 o
   6   3  -1      590.94      555.46     13.85 o
   7   3  -1      941.98      941.22     18.55 o
   8   3  -1     5895.35     5820.14     46.45 o
   9   3  -1      245.42      227.17     10.75 o
  10   3  -1     6513.87     6374.01     52.43 o
  11   3  -1       84.19       85.28      7.21 o
  12   3  -1     1690.84     1640.64     28.93 o
  13   3  -1      154.56      153.53     10.47 o
  14   3  -1      386.46      394.02     15.84 o
  15   3  -1      149.89      153.11     11.06 o
  16   3  -1      973.99     1000.92     26.77 o
  17   3  -1      527.56      514.56     20.95 o
  18   3  -1     1727.93     1728.99     37.60 o
  19   3  -1      656.80      608.54     23.84 o
  20   3  -1      631.49      681.67     25.36 o
  21   3  -1      224.81      217.96     14.32 o
  22   3  -1      461.65      490.89     23.53 o
  23   3  -1       63.75       53.05      6.26 o
  24   3  -1       41.21       26.22     12.18 o
  25   3  -1       25.73       27.68     10.86 o
   1   4  -1     1550.81     1563.21     28.05 o
   2   4  -1     2642.06     2534.44     28.73 o
   3   4  -1      964.23      896.17     18.13 o
   4   4  -1     3508.92     3353.90     34.16 o
   5   4  -1     1575.85     1558.69     24.01 o
   6   4  -1      590.60      548.21     15.03 o
   7   4  -1      346.89      335.04     12.38 o
   8   4  -1      748.94      734.05     18.51 o
   9   4  -1      441.44      462.97     14.97 o
  10   4  -1      502.18      526.57     16.60 o
  11   4  -1      361.74      378.69     15.02 o
  12   4  -1     2497.03     2383.73     37.01 o
  13   4  -1      679.58      696.43     21.62 o
  14   4  -1     1708.52     1637.08     32.71 o
  15   4  -1     1195.79     1182.07     28.71 o
  16   4  -1      538.20      554.88     20.98 o
  17   4  -1      119.27      103.70      8.87 o
  18   4  -1       54.16       53.31      4.88 o
  19   4  -1      227.46      224.36     15.95 o
  20   4  -1       53.82       62.60      6.32 o
  21   4  -1      241.03      242.27     18.02 o
  22   4  -1      496.41      540.37     25.02 o
  23   4  -1      278.77      322.99     19.96 o
  24   4  -1      371.97      423.51     23.30 o
  25   4  -1      119.78      122.59     11.00 o
   0   5  -1     1050.81     1098.87     21.19 o
   1   5  -1     6317.05     6206.15     59.92 o
   2   5  -1      112.83      113.61      8.17 o
   3   5  -1      651.82      591.40     16.29 o
   4   5  -1      100.00      104.48      6.93 o
   5   5  -1     1193.41     1203.72     23.35 o
   6   5  -1       83.79       84.27      7.13 o
   7   5  -1     1157.90     1107.89     23.49 o
   8   5  -1      112.31      104.20      8.11 o
   9   5  -1     1591.05     1490.66     28.33 o
  10   5  -1       22.93       19.82      3.14 o
  11   5  -1     1187.41     1143.90     27.00 o
  12   5  -1       17.34       11.93      3.42 o
  13   5  -1      882.64      830.03     24.60 o
  14   5  -1      160.82      160.10     12.41 o
  15   5  -1      191.25      199.12     14.37 o
  16   5  -1       48.15       43.34      4.63 o
  17   5  -1      280.85      270.72     17.04 o
  18   5  -1       69.47       79.66      5.89 o
  19   5  -1      207.68      218.97     15.69 o
  20   5  -1       16.77        9.85      8.98 o
  21   5  -1      157.90      155.60     11.90 o
  22   5  -1      139.87      124.78      9.94 o
  23   5  -1      147.02      208.04     16.42 o
  24   5  -1       62.32       58.47      7.49 o
   1   6  -1      571.47      602.55     12.68 o
   2   6  -1      947.48      931.96     21.86 o
   3   6  -1      973.31     1009.62     22.90 o
   4   6  -1      131.70      127.11      9.69 o
   5   6  -1     1034.82     1083.56     24.02 o
   6   6  -1      476.97      447.63     16.09 o
   7   6  -1      462.55      492.10     17.27 o
   8   6  -1      153.93      166.72     11.14 o
   9   6  -1      182.84      187.22     11.51 o
  10   6  -1      131.15      128.15      9.26 o
  11   6  -1       57.52       57.85      4.58 o
  12   6  -1      667.08      721.86     23.11 o
  13   6  -1      377.33      362.38     17.24 o
  14   6  -1      387.15      354.97     18.45 o
  15   6  -1       91.42       96.87      8.06 o
  16   6  -1      302.30      266.46     17.94 o
  17   6  -1       17.60       11.59      8.93 o
  18   6  -1       98.75       95.75      8.00 o
  19   6  -1       43.71       49.04      5.56 o
  20   6  -1       15.76       24.93      8.56 o
  21   6  -1      103.90      118.26      9.71 o
  22   6  -1      402.60      475.37     26.00 o
  23   6  -1      133.48      148.13     10.84 o
   0   7  -1     2648.29     2717.34     40.22 o
   1   7  -1     1390.86     1410.17     40.48 o
   2   7  -1     1770.04     1766.70     32.52 o
   3   7  -1      384.27      388.09     16.29 o
   4   7  -1       22.71       17.09      7.13 o
   5   7  -1      213.30      207.07     11.96 o
   6   7  -1      270.51      283.64     14.82 o
   7   7  -1      560.32      569.17     20.25 o
   8   7  -1      879.46      912.37     25.36 o
   9   7  -1      363.45      367.63     17.52 o
  10   7  -1      799.67      848.09     25.67 o
  11   7  -1       57.17       48.65      4.86 o
  12   7  -1      268.58      257.92     15.89 o
  13   7  -1       80.81       91.09      6.20 o
  14   7  -1       50.84       55.55      4.72 o
  15   7  -1      151.51      184.49     12.77 o
  16   7  -1      223.36      206.95     14.23 o
  17   7  -1      266.13      300.13     18.16 o
  18   7  -1      168.46      179.32     14.65 o
  19   7  -1      226.33      243.11     17.97 o
  20   7  -1       74.35       78.04      6.85 o
  21   7  -1       19.90       20.74     10.75 o
   1   8  -1      425.72      433.25     18.60 o
   2   8  -1      376.73      381.90     18.25 o
   3   8  -1      155.48      161.95     10.98 o
   4   8  -1       27.68       35.23      4.29 o
   5   8  -1      773.40      737.46     23.96 o
   6   8  -1      109.53      130.34      9.04 o
   7   8  -1       86.11      107.29      8.87 o
   8   8  -1       29.39       23.38      8.08 o
   9   8  -1       78.61       83.79      6.99 o
  10   8  -1      229.07      232.59     15.66 o
  11   8  -1      443.68      453.30     20.89 o
  12   8  -1       60.27       51.17      5.47 o
  13   8  -1     1142.98     1121.19     33.12 o
  14   8  -1       10.42      -10.55     10.55 o
  15   8  -1      798.08      793.45     30.83 o
  16   8  -1       17.29       23.10      9.12 o
  17   8  -1      104.39      109.79      7.92 o
  18   8  -1        0.20       -5.22      8.90 o
  19   8  -1        6.92       15.19     10.75 o
  20   8  -1       55.04       36.69      6.88 o
   0   9  -1      621.16      634.28     23.92 o
   1   9  -1      611.66      590.22     16.77 o
   2   9  -1      583.42      629.21     24.06 o
   3   9  -1        0.87       -2.30      8.08 o
   4   9  -1       15.99       20.94      8.81 o
   5   9  -1       12.31        9.43      7.47 o
   6   9  -1       22.73       14.40      8.53 o
   7   9  -1       54.98       67.51      5.78 o
   8   9  -1      519.39      508.55     23.87 o
   9   9  -1      468.03      485.99     22.32 o
  10   9  -1      437.67      431.42     22.12 o
  11   9  -1      175.26      183.28     13.17 o
  12   9  -1      239.56      226.72     18.02 o
  13   9  -1        2.43       11.51      8.48 o
  14   9  -1       10.74        5.95     10.30 o
  15   9  -1       87.06       96.42      7.27 o
  16   9  -1      108.15      114.92      8.84 o
  17   9  -1       68.26       65.07      6.96 o
   1  10  -1        8.19        9.90      5.91 o
   2  10  -1      200.39      185.59     13.73 o
   3  10  -1      125.71      127.19      9.82 o
   4  10  -1      478.90      468.41     23.44 o
   5  10  -1      430.62      419.18     22.66 o
   6  10  -1      222.94      228.15     16.98 o
   7  10  -1      149.27      155.88     11.71 o
   8  10  -1       51.09       52.88      6.20 o
   9  10  -1        4.13       -4.83      9.21 o
  10  10  -1       52.82       49.07      6.34 o
  11  10  -1        7.00       16.20      8.84 o
  12  10  -1      346.69      342.17     21.73 o
  13  10  -1       60.37       63.27      7.05 o
  14  10  -1      321.85      360.97     22.99 o
   0  11  -1       85.04      100.18      7.38 o
   1  11  -1      492.08      494.63     17.64 o
   2  11  -1      105.02      126.88     10.89 o
   3  11  -1      159.70      165.57     13.25 o
   4  11  -1        2.91       -9.09     10.67 o
   5  11  -1       59.33       46.29      6.26 o
   6  11  -1      108.93       99.37      8.59 o
   7  11  -1       45.01       52.41      5.81 o
   8  11  -1      108.08      105.72      9.01 o
   9  11  -1      227.15      224.33     17.41 o
  10  11  -1        4.84       -4.43      9.94 o
   1  12  -1       70.13       80.70      5.99 o
   2  12  -1       88.27       92.46      7.55 o
   4   0   0     1691.18     1728.55     15.18 o
   6   0   0      760.99      731.08     12.40 o
   8   0   0    24461.56    21906.58     77.66 o
  10   0   0    12398.95    11449.68     62.82 o
  12   0   0      529.22      487.29     14.88 o
  14   0   0       82.18       93.79      7.35 o
  16   0   0      268.49      277.97     13.95 o
  18   0   0      802.67      778.07     24.49 o
  20   0   0        8.70       11.23      7.44 o
  22   0   0       19.82       22.96      8.20 o
  24   0   0      195.52      224.72     16.96 o
  26   0   0       19.78       23.72     12.01 o
   1   1   0      347.77      401.83      3.04 o
   2   1   0     2894.02     2816.58     41.08 o
   3   1   0    27076.96    27128.50    442.41 o
   4   1   0     2830.50     2672.59     18.95 o
   5   1   0     5269.97     4763.70     32.14 o
   6   1   0      789.65      706.28      8.94 o
   7   1   0     1517.03     1403.80     32.26 o
   8   1   0     3777.15     3730.73     22.91 o
   9   1   0     3964.66     4169.44     72.36 o
  10   1   0      426.38      473.47     11.65 o
  11   1   0      489.08      428.19      9.69 o
  12   1   0      719.36      664.64     12.43 o
  13   1   0     3134.71     2965.88     26.62 o
  14   1   0     2093.08     2021.19     23.08 o
  15   1   0     1760.50     1689.95     22.31 o
  16   1   0      555.95      547.28     13.56 o
  17   1   0      806.42      792.81     16.70 o
  18   1   0     1274.14     1258.42     21.52 o
  19   1   0      105.13      116.47     11.12 o
  20   1   0        0.23       -5.46      5.46 o
  21   1   0       65.68       55.43      3.54 o
  22   1   0      176.69      194.74      9.97 o
  23   1   0      700.24      741.05     59.63 o
  24   1   0      685.41      668.00     39.63 o
  25   1   0      124.36      110.33     36.10 o
  26   1   0      254.14      280.40     13.58 o
   0   2   0    13116.38    12456.72     42.87 o
   1   2   0     8150.22     8229.44     83.14 o
   2   2   0     4686.95     4672.69     27.34 o
   3   2   0     4826.27     4740.94     28.88 o
   4   2   0     2139.83     1976.41     19.90 o
   5   2   0       15.90       16.87      1.94 o
   6   2   0     2498.51     2773.86     26.35 o
   7   2   0        2.25        2.95      3.65 o
   8   2   0      373.76      337.31     10.81 o
   9   2   0     1486.83     1209.32     20.67 o
  10   2   0      110.32       98.93      7.24 o
  11   2   0     6832.56     6505.51     52.09 o
  12   2   0        0.26       -3.03      4.58 o
  13   2   0      265.44      248.84     11.85 o
  14   2   0      179.86      164.90     10.72 o
  15   2   0       23.21       16.45      6.46 o
  16   2   0       36.52       17.71      8.31 o
  17   2   0     1126.59     1090.05     27.78 o
  18   2   0        6.67        9.49      6.71 o
  19   2   0       81.60       80.98      7.02 o
  20   2   0       13.44       13.14      7.97 o
  21   2   0      433.01      379.03     20.22 o
  22   2   0        0.48        9.60      6.71 o
  23   2   0       18.53       19.48      8.65 o
  24   2   0      165.10      193.33     14.43 o
  25   2   0      444.53      529.23     26.36 o
  26   2   0        0.59        5.50      9.66 o
   1   3   0     1296.60     1413.66     12.70 o
   2   3   0       82.59      109.60      6.48 o
   3   3   0      296.49      280.47      8.79 o
   4   3   0     2790.53     3200.60     28.84 o
   5   3   0     2195.00     2376.23     25.96 o
   6   3   0     3056.96     3391.78     32.16 o
   7   3   0     1765.99     1874.62     24.90 o
   8   3   0      973.11      895.42     18.38 o
   9   3   0      148.33      137.59      8.67 o
  10   3   0       31.55       35.12      3.26 o
  11   3   0      775.36      773.68     19.83 o
  12   3   0     4088.43     3980.12     44.57 o
  13   3   0      703.82      666.51     20.31 o
  14   3   0     3616.79     3615.54     46.03 o
  15   3   0       63.65       68.27      5.89 o
  16   3   0      657.77      641.46     21.93 o
  17   3   0      968.94      958.59     27.16 o
  18   3   0      606.74      595.62     22.86 o
  19   3   0        2.76       -6.76      7.47 o
  20   3   0      626.97      642.42     24.68 o
  21   3   0       45.08       46.01      5.31 o
  22   3   0     1154.12     1176.59     35.53 o
  23   3   0       35.42       33.35     13.78 o
  24   3   0     1177.90     1188.72     38.00 o
  25   3   0      391.62      397.60     24.23 o
  26   3   0      100.58       92.35      8.03 o
   0   4   0     2687.43     2676.64     28.51 o
   1   4   0      184.84      217.95      6.25 o
   2   4   0        1.58        5.36      3.93 o
   3   4   0     1664.81     1582.71     22.76 o
   4   4   0        1.70       -4.58      4.58 o
   5   4   0      907.49      877.86     17.96 o
   6   4   0     2024.22     2034.29     27.57 o
   7   4   0     1511.59     1591.28     25.16 o
   8   4   0      513.78      424.32     13.93 o
   9   4   0      212.90      179.06     10.44 o
  10   4   0      481.29      443.35     15.22 o
  11   4   0     2983.07     3004.76     39.29 o
  12   4   0       10.63       18.08      6.32 o
  13   4   0     2167.38     2051.18     35.40 o
  14   4   0       72.65       79.19      6.82 o
  15   4   0        0.19        9.38      6.40 o
  16   4   0     1281.97     1246.06     30.57 o
  17   4   0      747.25      737.75     24.32 o
  18   4   0      136.86      135.81     10.58 o
  19   4   0      541.50      543.63     23.11 o
  20   4   0       69.96       32.79     12.27 o
  21   4   0      507.24      514.38     23.30 o
  22   4   0       24.72       28.24     10.30 o
  23   4   0        3.49       14.90      8.25 o
  24   4   0       19.14       22.03     10.44 o
  25   4   0      506.33      576.38     29.03 o
   1   5   0      448.92      400.81     18.93 o
   2   5   0     1463.74     1482.99     24.60 o
   3   5   0     5318.74     5129.54     45.45 o
   4   5   0       95.42       89.69      6.29 o
   5   5   0     1507.69     1346.64     24.29 o
   6   5   0      836.43      844.98     19.86 o
   7   5   0      295.27      282.20     12.94 o
   8   5   0     1175.90     1147.42     23.88 o
   9   5   0      135.27      133.60      9.66 o
  10   5   0      157.26      186.85     11.00 o
  11   5   0     1702.13     1650.43     31.56 o
  12   5   0      507.00      491.57     18.48 o
  13   5   0     4510.93     4482.79     55.00 o
  14   5   0        4.38       -2.58      7.78 o
  15   5   0      510.33      432.36     19.57 o
  16   5   0      166.34      171.21     13.03 o
  17   5   0       75.98       87.27      6.99 o
  18   5   0        9.93       13.64      8.31 o
  19   5   0      151.90      171.15     13.56 o
  20   5   0       29.70       31.21      5.14 o
  21   5   0      506.84      473.33     24.74 o
  22   5   0      104.08       94.29      7.38 o
  23   5   0      467.48      525.31     25.32 o
  24   5   0       23.90       25.82      5.75 o
   0   6   0     4149.82     4063.82     44.26 o
   1   6   0     1165.11     1090.14     16.57 o
   2   6   0     1729.92     1588.07     27.94 o
   3   6   0      191.60      201.38     10.95 o
   4   6   0       10.42       16.20      5.89 o
   5   6   0      469.34      464.12     16.40 o
   6   6   0      342.51      332.41     14.01 o
   7   6   0       37.34       33.26      3.62 o
   8   6   0     1585.33     1474.57     29.59 o
   9   6   0      138.39      132.31      9.91 o
  10   6   0     1884.25     1805.68     34.15 o
  11   6   0     1456.86     1368.36     31.02 o
  12   6   0      317.44      306.78     15.78 o
  13   6   0        0.62        0.67      7.07 o
  14   6   0        1.21        3.56      7.97 o
  15   6   0      191.49      210.24     14.54 o
  16   6   0      447.42      431.66     20.78 o
  17   6   0       92.89       85.36      6.77 o
  18   6   0      501.86      480.18     23.50 o
  19   6   0       89.05       73.07      7.33 o
  20   6   0      370.56      352.82     20.92 o
  21   6   0        7.22        4.01      9.12 o
  22   6   0      134.43      157.54     11.85 o
  23   6   0       32.22       38.74      5.81 o
   1   7   0      421.92      413.93     11.65 o
   2   7   0       80.92       74.59      6.06 o
   3   7   0      327.27      320.38     15.47 o
   4   7   0     2973.62     2859.23     42.31 o
   5   7   0      671.85      638.93     21.32 o
   6   7   0      835.09      845.39     24.15 o
   7   7   0       37.85       40.87      4.07 o
   8   7   0      606.60      529.48     20.19 o
   9   7   0      592.18      533.51     20.47 o
  10   7   0        2.47       10.10      6.48 o
  11   7   0      539.52      525.90     21.28 o
  12   7   0      420.99      441.76     19.71 o
  13   7   0      417.21      412.64     20.50 o
  14   7   0     1474.07     1489.77     36.83 o
  15   7   0      129.40      115.46      8.79 o
  16   7   0      240.77      236.69     17.55 o
  17   7   0        1.01        2.72      7.49 o
  18   7   0        2.46        6.62      8.39 o
  19   7   0        0.03      -10.19     10.19 o
  20   7   0      148.69      138.39     11.59 o
  21   7   0       23.07       17.32     12.04 o
   0   8   0      106.69      128.68      9.32 o
   1   8   0      586.95      552.13     14.46 o
   2   8   0       30.28       39.52      4.04 o
   3   8   0      160.34      175.93     13.17 o
   4   8   0      238.50      237.79     14.29 o
   5   8   0        0.48        9.40      6.46 o
   6   8   0       88.63       75.65      6.23 o
   7   8   0      201.99      201.45     14.88 o
   8   8   0       38.50       36.01      4.91 o
   9   8   0      452.02      435.34     20.61 o
  10   8   0       21.04       19.31      4.21 o
  11   8   0     1061.56     1075.53     31.74 o
  12   8   0      175.92      196.39     14.88 o
  13   8   0       42.71       39.86      4.86 o
  14   8   0      133.05      117.59      9.91 o
  15   8   0        1.20       -5.50      8.39 o
  16   8   0       27.92       27.00      4.94 o
  17   8   0      144.10      157.59     12.21 o
  18   8   0        2.70       -7.21      9.07 o
  19   8   0      614.09      672.25     29.48 o
  20   8   0        0.41        6.71      9.09 o
   1   9   0      118.77      121.59     10.71 o
   2   9   0       14.59       13.70      4.15 o
   3   9   0      792.53      752.10     26.06 o
   4   9   0      961.01      909.94     28.76 o
   5   9   0      252.28      262.26     16.06 o
   6   9   0      202.31      188.26     13.62 o
   7   9   0      181.74      206.11     15.10 o
   8   9   0       79.49       80.68      7.92 o
   9   9   0        0.46       -4.21      7.78 o
  10   9   0        5.64       13.22      4.24 o
  11   9   0       92.12       87.67      7.07 o
  12   9   0      154.22      158.80     12.01 o
  13   9   0      272.34      260.92     19.29 o
  14   9   0       99.45       97.66      7.49 o
  15   9   0        7.43        7.10      9.01 o
  16   9   0      281.83      330.03     21.45 o
  17   9   0        1.66        3.26     10.50 o
  18   9   0       18.05        9.04     11.17 o
   0  10   0     1354.55     1377.52     38.71 o
   1  10   0      360.64      358.90     14.45 o
   2  10   0      690.86      683.71     27.18 o
   3  10   0      364.96      380.25     20.33 o
   4  10   0       13.07       -1.77      9.54 o
   5  10   0        8.70        0.00      9.49 o
   6  10   0      221.27      219.95     15.02 o
   7  10   0      159.95      164.53     13.14 o
   8  10   0      552.53      554.03     25.89 o
   9  10   0       71.24       75.34      6.79 o
  10  10   0      305.32      326.75     21.11 o
  11  10   0       33.58       21.05     11.90 o
  12  10   0       66.97       65.15      6.09 o
  13  10   0        8.88       -5.31      9.77 o
  14  10   0       12.19       11.90      5.28 o
  15  10   0        0.11      -11.00     11.00 o
   1  11   0      193.76      214.31     15.86 o
   2  11   0      117.02      111.92      8.53 o
   3  11   0      341.52      376.53     21.22 o
   4  11   0       29.05       39.33      5.78 o
   5  11   0      573.69      553.78     27.18 o
   6  11   0       39.40       32.70      6.29 o
   7  11   0      247.18      291.29     20.02 o
   8  11   0       28.06       10.58     12.07 o
   9  11   0        0.72       15.07      9.63 o
  10  11   0       24.03       31.19      5.89 o
  11  11   0       43.65       37.08     12.77 o
   0  12   0      103.72       96.73      8.39 o
   1  12   0      190.19      186.88     10.31 o
   2  12   0      259.46      254.31     20.13 o
   3  12   0        1.98       15.78     10.81 o
   2   0   1     2916.72     2956.54     18.59 o
   4   0   1    12270.72    11433.46     43.48 o
   6   0   1      802.86      767.23     13.44 o
   8   0   1     8267.94     8233.24     48.81 o
  10   0   1     5241.84     5325.07     43.86 o
  12   0   1     4377.86     4358.47     43.67 o
  14   0   1      722.51      651.25     19.38 o
  16   0   1      510.63      494.19     18.17 o
  18   0   1      262.12      252.73     14.85 o
  20   0   1      313.31      330.61     17.69 o
  22   0   1      215.02      263.32     16.98 o
  24   0   1      570.79      669.77     28.25 o
  26   0   1      521.03      551.77     28.27 o
   0   1   1     3170.72     3253.51     36.70 o
   1   1   1     4716.70     4684.39     12.09 o
   2   1   1     2975.61     3150.33     48.26 o
   3   1   1     2044.11     2113.71     24.31 o
   4   1   1      230.95      216.42      5.08 o
   5   1   1      272.59      264.27      5.56 o
   6   1   1     1971.81     1964.74     15.33 o
   7   1   1     1232.57     1304.76     13.40 o
   8   1   1      496.60      532.85      9.21 o
   9   1   1     2684.58     2530.24     24.23 o
  10   1   1      780.52      780.50     12.38 o
  11   1   1     2450.81     2298.23     21.79 o
  12   1   1      266.20      261.66      8.46 o
  13   1   1      544.03      550.80     12.07 o
  14   1   1       10.78        9.25      4.34 o
  15   1   1       89.75       85.33      4.53 o
  16   1   1      124.33      110.59      6.24 o
  17   1   1      368.51      372.10     12.02 o
  18   1   1       48.51       48.00      3.26 o
  19   1   1      603.47      631.69     44.04 o
  20   1   1       31.38       33.85      7.83 o
  21   1   1      396.22      372.26     14.08 o
  22   1   1       37.03        9.53      8.34 o
  23   1   1       34.77       30.71      5.85 o
  24   1   1       56.90       56.56      4.30 o
  25   1   1       99.49       95.63      5.71 o
  26   1   1      123.50      129.69      7.71 o
   1   2   1     4140.73     4283.95     19.60 o
   2   2   1     2244.41     2345.68     21.07 o
   3   2   1     7279.83     7170.83     38.18 o
   4   2   1     1339.08     1284.41     17.22 o
   5   2   1     6873.55     6615.86     40.31 o
   6   2   1      725.63      706.86     14.19 o
   7   2   1     1277.80     1216.66     19.29 o
   8   2   1      212.19      204.01      9.10 o
   9   2   1      449.28      456.06     13.54 o
  10   2   1      292.03      337.33     12.27 o
  11   2   1     1984.88     1860.81     28.49 o
  12   2   1     1542.78     1523.16     27.27 o
  13   2   1     4842.18     4755.59     49.67 o
  14   2   1      868.60      836.84     22.25 o
  15   2   1     1487.15     1456.89     30.24 o
  16   2   1      807.88      800.03     23.56 o
  17   2   1      544.52      522.35     20.08 o
  18   2   1      325.67      344.88     17.32 o
  19   2   1       21.91       14.68      9.07 o
  20   2   1      290.31      289.56     16.90 o
  21   2   1      585.61      579.52     24.48 o
  22   2   1      161.11      155.86     12.30 o
  23   2   1      517.46      555.45     25.97 o
  24   2   1      344.02      369.77     23.11 o
  25   2   1      285.53      303.95     21.59 o
  26   2   1      144.80      158.69     12.30 o
   0   3   1    17210.97    17547.29     65.85 o
   1   3   1    10069.14    10480.09    107.58 o
   2   3   1     7863.11     7937.59     44.93 o
   3   3   1     2917.00     3041.89     28.53 o
   4   3   1     2783.65     2877.90     28.58 o
   5   3   1      654.99      680.65     14.95 o
   6   3   1      542.04      504.48     13.23 o
   7   3   1      968.38     1017.88     19.28 o
   8   3   1     5743.66     5593.16     45.93 o
   9   3   1      273.80      266.96     11.43 o
  10   3   1     6568.19     6548.86     53.62 o
  11   3   1       74.03       64.65      5.89 o
  12   3   1     1718.62     1668.31     29.40 o
  13   3   1      157.11      153.76     10.33 o
  14   3   1      384.58      408.17     16.45 o
  15   3   1      146.95      150.64     11.73 o
  16   3   1      886.61      862.39     25.25 o
  17   3   1      502.88      497.84     20.47 o
  18   3   1     1773.31     1660.28     37.01 o
  19   3   1      622.15      596.87     23.70 o
  20   3   1      585.79      622.69     25.16 o
  21   3   1      218.33      218.18     17.32 o
  22   3   1      420.96      511.88     23.42 o
  23   3   1       63.07       62.01      6.37 o
  24   3   1       46.36       47.72      6.12 o
  25   3   1       25.38        3.23     11.99 o
   1   4   1     1471.77     1495.88     15.73 o
   2   4   1     2699.92     2607.01     29.43 o
   3   4   1      874.59      851.59     17.45 o
   4   4   1     3464.57     3422.13     34.67 o
   5   4   1     1613.68     1546.83     23.99 o
   6   4   1      692.51      596.84     15.96 o
   7   4   1      292.36      261.66     11.23 o
   8   4   1      752.64      790.24     19.13 o
   9   4   1      442.27      461.04     15.28 o
  10   4   1      514.63      493.10     16.37 o
  11   4   1      390.83      344.89     15.08 o
  12   4   1     2436.25     2375.93     36.90 o
  13   4   1      701.33      711.83     21.71 o
  14   4   1     1708.00     1679.43     33.50 o
  15   4   1     1209.37     1150.48     28.96 o
  16   4   1      521.52      523.76     20.53 o
  17   4   1      135.49      103.95      9.52 o
  18   4   1       51.56       52.38      5.02 o
  19   4   1      237.45      239.80     16.37 o
  20   4   1       44.13       40.36      5.08 o
  21   4   1      274.28      286.55     19.15 o
  22   4   1      501.12      545.54     25.55 o
  23   4   1      259.35      280.37     21.17 o
  24   4   1      352.44      347.90     21.87 o
  25   4   1      114.77      118.26     10.64 o
   0   5   1     1009.58     1033.07     20.82 o
   1   5   1     6350.86     6181.37     35.29 o
   2   5   1      115.07      109.82      8.06 o
   3   5   1      630.72      583.35     16.29 o
   4   5   1       99.51      106.96      7.80 o
   5   5   1     1161.90     1173.95     23.07 o
   6   5   1       89.91       86.52      7.07 o
   7   5   1     1161.66     1187.27     24.08 o
   8   5   1      108.86      114.06      8.00 o
   9   5   1     1598.91     1479.42     28.92 o
  10   5   1       28.47       32.14      3.34 o
  11   5   1     1118.26     1095.18     26.41 o
  12   5   1       18.37       15.94      6.85 o
  13   5   1      915.86      917.83     25.45 o
  14   5   1      161.01      165.12     11.59 o
  15   5   1      185.08      195.84     13.39 o
  16   5   1       46.29       43.40      4.63 o
  17   5   1      274.66      273.19     17.46 o
  18   5   1       78.72       88.17      7.61 o
  19   5   1      159.96      193.78     15.13 o
  20   5   1       19.00       13.61     10.08 o
  21   5   1      147.58      123.82      8.87 o
  22   5   1      140.12      136.06      9.15 o
  23   5   1      142.74      168.68     13.33 o
  24   5   1       59.85       62.99      7.41 o
   1   6   1      563.74      567.96     24.39 o
   2   6   1     1026.11     1037.27     22.87 o
   3   6   1      894.69      926.40     22.16 o
   4   6   1      143.38      144.66     10.13 o
   5   6   1      948.45      991.34     23.51 o
   6   6   1      594.85      600.56     18.93 o
   7   6   1      442.03      445.23     17.10 o
   8   6   1      150.08      146.40     11.48 o
   9   6   1      181.10      198.70     12.04 o
  10   6   1      148.62      142.30     10.19 o
  11   6   1       64.68       81.83      7.07 o
  12   6   1      638.98      614.18     21.90 o
  13   6   1      401.94      396.14     18.36 o
  14   6   1      404.42      398.75     18.61 o
  15   6   1      109.95      105.55      8.51 o
  16   6   1      283.46      298.43     17.77 o
  17   6   1       20.17       21.84      8.56 o
  18   6   1       92.24      101.90      7.75 o
  19   6   1       44.59       45.22      5.42 o
  20   6   1        8.03       -2.92      9.38 o
  21   6   1      118.44      130.90      9.77 o
  22   6   1      403.01      475.99     26.00 o
  23   6   1      152.93      155.15     12.32 o
   0   7   1     2487.77     2458.60     38.98 o
   1   7   1     1505.79     1559.99     49.80 o
   2   7   1     1695.95     1649.11     32.04 o
   3   7   1      400.04      405.25     17.10 o
   4   7   1       28.72       24.56      3.40 o
   5   7   1      210.27      203.06     12.97 o
   6   7   1      228.57      236.44     14.15 o
   7   7   1      587.08      519.78     20.05 o
   8   7   1      826.14      806.57     24.58 o
   9   7   1      384.60      420.79     18.42 o
  10   7   1      813.21      825.61     25.53 o
  11   7   1       48.03       61.73      5.92 o
  12   7   1      293.47      307.00     17.04 o
  13   7   1       88.98       89.69      7.61 o
  14   7   1       50.57       52.74      4.88 o
  15   7   1      145.80      134.88      8.70 o
  16   7   1      228.05      223.85     15.27 o
  17   7   1      239.05      222.25     14.96 o
  18   7   1      205.76      241.70     17.26 o
  19   7   1      194.90      180.53     13.98 o
  20   7   1      103.80      107.68      8.39 o
  21   7   1       18.72       20.83      9.74 o
   1   8   1      428.34      464.37     30.34 o
   2   8   1      373.83      380.33     18.11 o
   3   8   1      157.17      168.13     11.54 o
   4   8   1       26.93       34.47      4.10 o
   5   8   1      788.54      841.83     26.37 o
   6   8   1      107.24      112.31      8.87 o
   7   8   1      109.16      119.78      9.43 o
   8   8   1       28.96       23.49      8.87 o
   9   8   1       84.29       90.64      6.99 o
  10   8   1      228.67      242.95     16.06 o
  11   8   1      434.89      426.35     21.25 o
  12   8   1       60.53       51.17      5.47 o
  13   8   1     1145.71     1102.82     33.23 o
  14   8   1       11.11       11.62      9.60 o
  15   8   1      803.90      841.56     30.81 o
  16   8   1       18.26       11.59     10.83 o
  17   8   1      113.05      108.10     10.08 o
  18   8   1        0.16       -3.14      9.77 o
  19   8   1        5.53        9.80      9.43 o
  20   8   1       54.60       59.14      6.06 o
   0   9   1      625.31      626.73     24.32 o
   1   9   1      606.51      591.09     24.77 o
   2   9   1      587.01      630.81     24.04 o
   3   9   1        1.72       -8.14      8.14 o
   4   9   1       12.08       11.87      7.13 o
   5   9   1       12.83        6.43      9.09 o
   6   9   1       19.43       20.24      4.01 o
   7   9   1       60.62       55.64      5.16 o
   8   9   1      506.13      501.97     23.36 o
   9   9   1      476.83      482.00     23.02 o
  10   9   1      446.21      496.62     22.63 o
  11   9   1      176.32      190.16     13.95 o
  12   9   1      244.33      236.54     18.84 o
  13   9   1        2.36        8.81      9.74 o
  14   9   1       10.86       -1.01      9.88 o
  15   9   1       85.10       87.97      7.52 o
  16   9   1      104.93      116.47      8.11 o
  17   9   1       68.77       65.29      7.21 o
   1  10   1        7.30       13.31      6.51 o
   2  10   1      218.99      209.14     15.13 o
   3  10   1      108.12      103.95      7.27 o
   4  10   1      514.95      538.84     24.26 o
   5  10   1      398.93      384.38     21.34 o
   6  10   1      228.41      249.06     17.63 o
   7  10   1      136.99      140.86      9.43 o
   8  10   1       37.14       41.94      5.59 o
   9  10   1        4.15       11.85      8.73 o
  10  10   1       60.33       64.76      6.71 o
  11  10   1        9.76      -11.99     11.99 o
  12  10   1      354.52      366.79     22.63 o
  13  10   1       68.90       64.37      7.07 o
  14  10   1      310.34      336.38     22.52 o
   0  11   1       87.85       89.12      7.55 o
   1  11   1      504.91      575.87     18.93 o
   2  11   1      109.31      121.21      8.62 o
   3  11   1      146.07      155.63     10.84 o
   4  11   1        3.12       10.33      8.28 o
   5  11   1       63.65       58.70      6.60 o
   6  11   1      113.18      105.63      7.47 o
   7  11   1       62.41       75.85      6.85 o
   8  11   1      116.07      104.06      8.98 o
   9  11   1      232.37      245.97     16.98 o
  10  11   1        3.22       24.95      9.49 o
   1  12   1       69.14       68.00      5.33 o
   2  12   1       88.85       93.25      7.66 o
   0   0   2    22860.63    24082.27     68.76 o
   2   0   2     1868.55     1849.27     19.69 o
   4   0   2      558.51      535.40     11.86 o
   6   0   2     4608.06     4585.56     36.00 o
   8   0   2     6703.24     6802.03     47.85 o
  10   0   2    10928.73    10519.86     65.10 o
  12   0   2     1628.90     1643.28     28.45 o
  14   0   2      468.18      465.96     17.21 o
  16   0   2     1193.39     1184.27     28.18 o
  18   0   2     4932.71     4690.80     60.01 o
  20   0   2     1579.56     1651.57     38.69 o
  22   0   2       12.45        5.31      9.21 o
  24   0   2        4.17       14.90      8.25 o
  26   0   2      267.39      276.49     21.17 o
   1   1   2    11397.88    12155.05     73.46 o
   2   1   2      948.55      905.05     10.22 o
   3   1   2     7454.28     7498.71    155.70 o
   4   1   2      555.91      557.45     11.53 o
   5   1   2     7964.38     7502.71     59.66 o
   6   1   2     3660.68     3646.59     81.90 o
   7   1   2      137.00      124.68      5.32 o
   8   1   2     4167.48     4279.90     27.31 o
   9   1   2     4715.46     4937.74     66.10 o
  10   1   2     1454.77     1468.06     17.66 o
  11   1   2     1306.75     1335.53     17.39 o
  12   1   2      128.05      125.65      7.99 o
  13   1   2     1604.52     1477.46     20.08 o
  14   1   2     2175.76     2091.05     29.50 o
  15   1   2     1317.93     1230.48     19.95 o
  16   1   2      509.71      515.05     13.89 o
  17   1   2      396.50      397.27     12.43 o
  18   1   2      288.81      288.61     13.83 o
  19   1   2      276.90      287.52     11.91 o
  20   1   2      351.96      316.30     13.23 o
  21   1   2      287.19      270.81     12.72 o
  22   1   2      475.63      462.60     17.36 o
  23   1   2      319.28      284.56     26.32 o
  24   1   2      176.19      174.81     10.33 o
  25   1   2      385.70      405.11     16.63 o
  26   1   2       12.11       -8.82     18.95 o
   0   2   2     9642.94    10094.13     49.72 o
   1   2   2     1201.24     1218.78     12.48 o
   2   2   2     1625.66     1618.25     20.57 o
   3   2   2      452.46      481.10     11.77 o
   4   2   2      830.90      909.25     16.36 o
   5   2   2     3677.02     3668.02     33.37 o
   6   2   2      359.40      379.53     11.68 o
   7   2   2     2178.67     2096.30     27.13 o
   8   2   2     1135.45     1106.27     20.69 o
   9   2   2     1924.13     1856.26     27.62 o
  10   2   2      131.42      123.94      7.97 o
  11   2   2     1502.45     1453.23     26.42 o
  12   2   2      355.80      375.57     14.74 o
  13   2   2     1409.51     1427.61     28.35 o
  14   2   2      287.61      271.27     14.01 o
  15   2   2      644.28      623.24     21.06 o
  16   2   2       64.61       54.96      4.97 o
  17   2   2     2789.38     2869.11     45.92 o
  18   2   2      570.10      578.58     22.86 o
  19   2   2      567.36      597.11     23.59 o
  20   2   2      150.39      148.67     12.13 o
  21   2   2      742.45      768.76     28.17 o
  22   2   2       14.74        8.14     10.30 o
  23   2   2       24.54        9.60      9.29 o
  24   2   2       52.44       36.49     12.15 o
  25   2   2      135.93      121.18     10.25 o
   1   3   2      248.65      264.14      6.77 o
   2   3   2     3412.87     3364.38     32.17 o
   3   3   2     1367.92     1427.43     21.45 o
   4   3   2     1132.32     1093.30     19.31 o
   5   3   2      914.34      964.28     18.63 o
   6   3   2     3609.14     3462.78     35.74 o
   7   3   2     1167.79     1177.16     21.95 o
   8   3   2     1208.83     1148.16     22.51 o
   9   3   2     1250.45     1196.84     23.55 o
  10   3   2      234.68      220.28     11.12 o
  11   3   2      142.20      182.45     11.00 o
  12   3   2      318.38      310.11     14.32 o
  13   3   2       92.16       80.76      6.88 o
  14   3   2     1291.93     1258.05     28.43 o
  15   3   2      520.66      505.58     19.52 o
  16   3   2      639.60      635.91     22.02 o
  17   3   2       77.97       80.82      5.59 o
  18   3   2      419.54      391.95     19.26 o
  19   3   2       62.43       56.37      5.14 o
  20   3   2      135.49      145.35     11.45 o
  21   3   2       37.45       21.22     10.16 o
  22   3   2      414.46      439.61     23.19 o
  23   3   2       82.79       87.83      7.41 o
  24   3   2      173.90      168.32     13.00 o
  25   3   2       35.53       42.58      5.87 o
   0   4   2     5591.63     5862.57     46.38 o
   1   4   2     2344.81     2369.36     21.29 o
   2   4   2     2355.20     2439.70     30.34 o
   3   4   2     1727.83     1712.75     25.96 o
   4   4   2     1554.61     1671.13     25.78 o
   5   4   2      703.87      748.96     17.81 o
   6   4   2     1427.99     1473.89     25.61 o
   7   4   2     1941.46     1907.18     29.64 o
   8   4   2      972.37      892.62     21.27 o
   9   4   2     1162.55     1066.07     23.55 o
  10   4   2      973.90      906.43     23.01 o
  11   4   2      129.45      107.63      7.83 o
  12   4   2       15.77        5.59      6.82 o
  13   4   2     1150.83     1062.83     26.38 o
  14   4   2      332.80      309.34     15.75 o
  15   4   2       32.86       38.01      4.15 o
  16   4   2      688.48      711.96     24.09 o
  17   4   2      380.96      417.72     18.90 o
  18   4   2       14.71       10.22      8.84 o
  19   4   2       68.30       77.42      5.33 o
  20   4   2       53.95       50.19      5.45 o
  21   4   2      251.71      263.72     19.03 o
  22   4   2       70.38       69.98      6.82 o
  23   4   2       60.29       64.22      6.20 o
  24   4   2       13.74        7.58     10.67 o
   1   5   2     1001.51     1024.05     19.68 o
   2   5   2      883.21      947.81     21.27 o
   3   5   2     9908.00    10078.77     68.11 o
   4   5   2     1527.56     1578.25     27.60 o
   5   5   2     6205.41     6049.13     54.39 o
   6   5   2      985.22      989.58     23.01 o
   7   5   2     1557.85     1572.10     29.17 o
   8   5   2        8.94        5.64      6.51 o
   9   5   2      135.27      131.15      9.88 o
  10   5   2      106.00      113.52      8.37 o
  11   5   2      895.35      866.86     24.04 o
  12   5   2      369.73      386.20     17.07 o
  13   5   2     1686.15     1651.09     34.51 o
  14   5   2      163.25      194.77     13.22 o
  15   5   2       56.61       53.05      4.55 o
  16   5   2      284.06      263.53     16.70 o
  17   5   2      524.15      499.15     22.97 o
  18   5   2       17.75        0.00      7.69 o
  19   5   2        2.68       -5.31      8.93 o
  20   5   2       39.24       25.09     11.03 o
  21   5   2      114.58      140.78     11.90 o
  22   5   2       77.56       83.59      7.10 o
  23   5   2      106.10      111.55      9.77 o
   0   6   2     4985.99     5023.16     51.81 o
   1   6   2      992.39     1028.47     17.06 o
   2   6   2     4539.96     4484.78     49.25 o
   3   6   2      131.68      148.31     10.72 o
   4   6   2      230.84      243.30     12.80 o
   5   6   2        6.42        3.73      5.87 o
   6   6   2      909.28      893.58     23.74 o
   7   6   2      282.51      280.33     14.43 o
   8   6   2     1443.27     1451.15     30.52 o
   9   6   2      350.28      348.35     16.40 o
  10   6   2     1952.40     1941.21     36.68 o
  11   6   2      611.07      632.87     22.13 o
  12   6   2      229.77      230.65     14.77 o
  13   6   2       86.10       86.07      6.79 o
  14   6   2       12.99       18.02      7.35 o
  15   6   2       23.60       19.85      4.18 o
  16   6   2      100.72      101.22      8.20 o
  17   6   2      129.96      141.26     10.64 o
  18   6   2      242.20      276.63     18.25 o
  19   6   2      242.10      234.07     18.30 o
  20   6   2      191.44      182.55     14.23 o
  21   6   2      185.72      205.38     16.23 o
  22   6   2       96.91       93.14      7.30 o
   1   7   2       68.52       67.94      8.84 o
   2   7   2     1052.32     1036.20     26.41 o
   3   7   2      118.31      113.52      8.73 o
   4   7   2     1320.88     1295.33     29.70 o
   5   7   2      525.11      506.45     19.23 o
   6   7   2      455.23      464.89     18.81 o
   7   7   2      158.01      156.00     11.26 o
   8   7   2      292.20      274.77     15.55 o
   9   7   2       38.09       34.39      4.46 o
  10   7   2      128.21      111.42      9.15 o
  11   7   2       66.20       52.52      5.08 o
  12   7   2      259.49      238.82     17.38 o
  13   7   2      196.67      196.93     13.87 o
  14   7   2     1361.75     1357.46     35.85 o
  15   7   2      148.73      147.55      9.68 o
  16   7   2      329.29      307.70     19.82 o
  17   7   2        4.23        4.69      9.43 o
  18   7   2       75.41       61.19      6.26 o
  19   7   2       17.87       28.18      5.11 o
  20   7   2       45.44       44.29      6.06 o
  21   7   2       57.30       63.58      7.27 o
   0   8   2      172.23      174.64     13.08 o
   1   8   2      477.91      474.25     13.95 o
   2   8   2       52.55       41.74      4.52 o
   3   8   2      311.83      317.78     16.73 o
   4   8   2        9.82       -2.11      7.75 o
   5   8   2      196.48      176.94     13.42 o
   6   8   2      157.55      169.44     11.51 o
   7   8   2       25.84       28.29      4.32 o
   8   8   2      140.87      124.67     10.02 o
   9   8   2      275.42      268.00     17.74 o
  10   8   2        2.03       -5.61      8.06 o
  11   8   2      604.10      602.36     25.10 o
  12   8   2       14.07       22.23      8.20 o
  13   8   2       86.31       86.57      7.41 o
  14   8   2        3.24        6.43      7.83 o
  15   8   2       70.93       65.88      6.82 o
  16   8   2       54.04       32.56     10.95 o
  17   8   2      186.93      205.38     15.58 o
  18   8   2       21.57        9.60     11.54 o
  19   8   2      408.62      463.55     25.72 o
   1   9   2       35.87       35.88      3.12 o
   2   9   2       39.65       40.36      4.52 o
   3   9   2      243.50      253.95     15.22 o
   4   9   2       35.69       32.87      4.88 o
   5   9   2       15.16       17.07      8.34 o
   6   9   2       61.18       62.57      5.47 o
   7   9   2        5.77        8.42      7.61 o
   8   9   2      263.37      257.88     18.00 o
   9   9   2       91.16       82.33      6.68 o
  10   9   2       72.56       78.51      6.20 o
  11   9   2      221.35      202.12     16.11 o
  12   9   2      187.55      188.22     14.77 o
  13   9   2      340.23      354.13     22.49 o
  14   9   2      404.03      441.65     23.78 o
  15   9   2       16.88       22.03      8.70 o
  16   9   2      228.46      231.88     16.37 o
  17   9   2       25.48       28.77      5.84 o
   0  10   2      268.26      281.10     18.14 o
   1  10   2       70.40       66.33      4.88 o
   2  10   2      257.31      301.48     18.42 o
   3  10   2        4.21        2.72      8.14 o
   4  10   2       26.30       22.85      9.54 o
   5  10   2        1.88       -5.56      8.48 o
   6  10   2       76.65       85.67      6.54 o
   7  10   2       43.69       52.77      5.84 o
   8  10   2      191.29      146.09     11.54 o
   9  10   2       75.43       83.48      6.46 o
  10  10   2      362.81      377.83     23.16 o
  11  10   2      115.09      109.76      7.94 o
  12  10   2       93.23       92.27      7.47 o
  13  10   2       19.24        8.73     10.81 o
  14  10   2        2.30        6.74      9.54 o
   1  11   2      129.12      140.57      7.91 o
   2  11   2       34.78       31.78      5.70 o
   3  11   2      308.37      304.24     20.49 o
   4  11   2       66.93       65.82      6.51 o
   5  11   2      357.82      365.22     22.24 o
   6  11   2       31.47       32.06      6.04 o
   7  11   2      152.20      180.47     14.51 o
   8  11   2       26.18       30.57     10.92 o
   9  11   2      117.59      156.66     13.59 o
   2   0   3     2195.42     2447.74     27.42 o
   4   0   3      448.86      433.13     12.47 o
   6   0   3     3348.17     3342.43     35.05 o
   8   0   3      378.27      357.13     13.06 o
  10   0   3      991.31     1094.22     23.01 o
  12   0   3      642.96      618.16     19.15 o
  14   0   3     2346.41     2222.01     37.82 o
  16   0   3     1450.64     1450.67     32.54 o
  18   0   3      494.84      500.52     20.69 o
  20   0   3      166.67      188.87     14.85 o
  22   0   3      682.96      709.55     28.30 o
  24   0   3      456.10      526.17     26.45 o
   0   1   3      400.87      376.43      9.38 o
   1   1   3     2424.65     2328.75     19.44 o
   2   1   3      872.11      872.81     11.94 o
   3   1   3     1734.39     1946.58     19.87 o
   4   1   3       24.15       26.22      3.37 o
   5   1   3      431.42      412.38      8.98 o
   6   1   3      459.03      411.89      9.32 o
   7   1   3     1252.43     1182.13     21.84 o
   8   1   3     1107.02     1056.34     15.20 o
   9   1   3     3989.15     3829.53     65.47 o
  10   1   3      763.86      732.83     13.74 o
  11   1   3      362.15      343.09      9.97 o
  12   1   3        6.43        5.10      4.23 o
  13   1   3      722.79      722.68     37.89 o
  14   1   3       11.01       13.84      4.88 o
  15   1   3      392.80      397.55     12.33 o
  16   1   3      390.55      380.89     12.88 o
  17   1   3     1231.42     1251.04     22.69 o
  18   1   3      629.83      662.81     17.43 o
  19   1   3      658.65      702.80     33.78 o
  20   1   3      120.45      123.76      6.84 o
  21   1   3      754.72      773.09     20.40 o
  22   1   3       24.01       22.68      6.89 o
  23   1   3        5.91       -6.50      6.73 o
  24   1   3       26.88       24.69      7.25 o
  25   1   3       48.10       49.90      9.25 o
   1   2   3      520.94      542.38      9.88 o
   2   2   3     2740.41     2948.30     31.85 o
   3   2   3     5303.87     5517.87     44.15 o
   4   2   3     3315.63     3543.52     36.09 o
   5   2   3     9020.34     9140.86     59.05 o
   6   2   3     2810.50     2753.36     33.33 o
   7   2   3     2645.67     2692.80     33.86 o
   8   2   3       11.62        2.55      5.00 o
   9   2   3       45.26       49.91      4.15 o
  10   2   3      126.55      117.23      9.07 o
  11   2   3      673.55      647.84     19.66 o
  12   2   3      181.85      188.23     12.04 o
  13   2   3     1171.69     1141.53     26.91 o
  14   2   3      509.71      509.45     19.18 o
  15   2   3     1378.28     1281.22     30.93 o
  16   2   3      201.18      214.09     13.22 o
  17   2   3      296.05      303.74     17.38 o
  18   2   3       33.38       32.42      4.63 o
  19   2   3        2.96        0.00      8.90 o
  20   2   3        8.31        7.75      9.77 o
  21   2   3      426.51      399.75     22.29 o
  22   2   3      164.03      164.02     14.09 o
  23   2   3      231.33      233.79     18.30 o
  24   2   3       78.93       67.51      7.33 o
  25   2   3      104.07      127.53      9.91 o
   0   3   3     7499.79     7625.92     53.91 o
   1   3   3      529.87      538.09     16.46 o
   2   3   3     3807.07     3855.33     38.50 o
   3   3   3     1427.39     1460.25     24.46 o
   4   3   3      283.73      272.18     11.43 o
   5   3   3      890.43      972.80     20.85 o
   6   3   3     1808.18     1847.04     28.85 o
   7   3   3      534.61      560.43     16.57 o
   8   3   3     5089.31     5021.03     49.68 o
   9   3   3       90.13       95.61      7.66 o
  10   3   3     2181.22     2139.46     34.53 o
  11   3   3      711.51      735.83     21.20 o
  12   3   3      171.27      149.35     11.51 o
  13   3   3      360.67      344.81     16.17 o
  14   3   3      187.82      172.65     11.09 o
  15   3   3      250.35      250.84     15.44 o
  16   3   3      362.98      335.93     18.39 o
  17   3   3      290.04      250.00     16.99 o
  18   3   3     1362.15     1417.07     35.79 o
  19   3   3      152.93      146.56     11.23 o
  20   3   3      329.55      347.62     21.67 o
  21   3   3        2.73        0.93      8.95 o
  22   3   3       69.29       67.90      6.54 o
  23   3   3       11.76        2.08      8.95 o
  24   3   3       49.28       33.96     11.76 o
   1   4   3      373.14      375.32     14.08 o
   2   4   3      193.93      218.84     11.12 o
   3   4   3     2025.15     2030.77     30.65 o
   4   4   3     3153.34     3099.08     38.26 o
   5   4   3     2098.34     2129.70     32.57 o
   6   4   3     1464.71     1414.93     27.04 o
   7   4   3      290.98      286.38     13.17 o
   8   4   3     1680.98     1700.80     30.36 o
   9   4   3      617.72      616.37     19.29 o
  10   4   3      238.10      233.47     13.34 o
  11   4   3      776.31      755.84     22.41 o
  12   4   3      249.81      243.85     13.50 o
  13   4   3      193.59      205.80     14.29 o
  14   4   3      333.94      314.28     16.45 o
  15   4   3      138.16      123.52     10.25 o
  16   4   3      919.00      855.26     27.36 o
  17   4   3       95.94       99.26      8.31 o
  18   4   3      218.69      220.79     15.78 o
  19   4   3       24.30       22.99      9.01 o
  20   4   3      217.61      238.11     18.02 o
  21   4   3       96.32       93.14      7.19 o
  22   4   3      323.04      357.05     22.52 o
  23   4   3      116.90      112.23     11.12 o
   0   5   3       45.93       45.36      4.13 o
   1   5   3      116.44      118.67      6.12 o
   2   5   3      437.69      470.14     16.40 o
   3   5   3      164.05      145.03     10.44 o
   4   5   3      157.74      170.63     11.03 o
   5   5   3      143.40      141.63     10.27 o
   6   5   3      122.02      124.89      8.70 o
   7   5   3     1092.87     1090.59     25.99 o
   8   5   3      143.55      142.22     10.98 o
   9   5   3      499.06      506.90     18.53 o
  10   5   3        1.40       16.06      6.65 o
  11   5   3      586.49      580.46     21.54 o
  12   5   3      169.77      154.96     12.27 o
  13   5   3      294.99      259.44     15.78 o
  14   5   3       69.60       59.54      5.92 o
  15   5   3       41.70       45.45      4.72 o
  16   5   3       20.11       12.97      8.59 o
  17   5   3      740.89      739.72     27.41 o
  18   5   3       41.92       33.04     12.41 o
  19   5   3     1060.78     1068.27     34.04 o
  20   5   3      111.92      112.76      9.12 o
  21   5   3      200.25      202.54     14.37 o
  22   5   3       64.58       59.54      6.79 o
   1   6   3       30.62       30.33      2.42 o
   2   6   3      136.77      140.36     10.47 o
   3   6   3       98.54      101.37      8.08 o
   4   6   3      975.13      904.67     24.55 o
   5   6   3      549.70      539.46     19.60 o
   6   6   3     1144.29     1140.57     27.67 o
   7   6   3       80.19       80.98      6.12 o
   8   6   3     1332.09     1375.84     31.38 o
   9   6   3     1159.69     1186.20     30.28 o
  10   6   3      917.80      839.68     25.95 o
  11   6   3      308.51      308.71     16.96 o
  12   6   3      425.36      403.27     19.26 o
  13   6   3      124.13      133.37     10.08 o
  14   6   3      111.05      119.47      9.15 o
  15   6   3       29.57       31.89      4.38 o
  16   6   3      358.36      377.84     20.24 o
  17   6   3        0.66        9.15      9.68 o
  18   6   3       77.83       89.88      7.27 o
  19   6   3       50.09       48.59      5.81 o
  20   6   3       67.03       61.05      6.51 o
  21   6   3       58.83       57.57      6.65 o
   0   7   3      133.76      133.82     10.84 o
   1   7   3      212.73      214.81      9.82 o
   2   7   3      699.32      729.99     23.39 o
   3   7   3      528.02      540.39     20.81 o
   4   7   3      210.12      204.60     14.01 o
   5   7   3        4.36       18.86      7.13 o
   6   7   3      755.26      810.46     25.44 o
   7   7   3       59.30       85.00      6.74 o
   8   7   3     1325.64     1305.50     32.70 o
   9   7   3      373.54      373.69     18.81 o
  10   7   3      317.18      352.42     18.16 o
  11   7   3      622.27      655.64     24.23 o
  12   7   3       42.93       37.89      4.72 o
  13   7   3      294.04      290.54     19.17 o
  14   7   3      308.83      273.36     18.28 o
  15   7   3        5.12       -3.68      9.88 o
  16   7   3      194.79      188.67     14.23 o
  17   7   3      165.66      174.05     14.01 o
  18   7   3      424.99      445.14     23.84 o
  19   7   3      305.57      320.60     20.86 o
  20   7   3      104.76       93.53      7.89 o
   1   8   3      335.80      332.51     12.64 o
   2   8   3       64.49       64.11      5.22 o
   3   8   3     1619.88     1597.60     37.17 o
   4   8   3       57.82       57.49      5.78 o
   5   8   3     4234.21     4190.95     59.95 o
   6   8   3       37.85       29.59     10.67 o
   7   8   3      825.40      812.00     28.42 o
   8   8   3      152.25      162.68     12.52 o
   9   8   3       78.52       83.57      7.13 o
  10   8   3       69.43       69.61      6.82 o
  11   8   3      165.84      155.24     12.24 o
  12   8   3       18.00       25.43      9.09 o
  13   8   3      304.73      248.51     17.97 o
  14   8   3       21.09       19.40      9.88 o
  15   8   3      314.61      338.26     21.31 o
  16   8   3        7.66       12.49     10.19 o
  17   8   3       85.71       73.83      7.16 o
  18   8   3        3.80       11.20      9.74 o
   0   9   3      413.49      429.23     21.14 o
   1   9   3      179.83      167.69      9.42 o
   2   9   3      562.70      529.34     23.92 o
   3   9   3      150.08      146.59     10.53 o
   4   9   3      141.28      119.92      9.01 o
   5   9   3      174.84      159.23     12.52 o
   6   9   3      364.91      375.65     21.25 o
   7   9   3      140.15      139.18     10.22 o
   8   9   3      882.44      839.35     30.02 o
   9   9   3      434.63      444.22     22.91 o
  10   9   3      413.87      398.53     23.36 o
  11   9   3      133.18      138.64      9.97 o
  12   9   3       94.02       98.72      9.60 o
  13   9   3      231.20      227.00     17.49 o
  14   9   3      152.76      163.40     13.87 o
  15   9   3      163.12      161.92     12.21 o
   1  10   3        1.72        6.65      5.50 o
   2  10   3       62.40       71.80      6.74 o
   3  10   3       91.39       86.06      6.60 o
   4  10   3      349.31      343.44     21.48 o
   5  10   3       39.29       17.60     11.73 o
   6  10   3      756.52      738.41     29.46 o
   7  10   3       39.28       32.20     10.84 o
   8  10   3      207.29      213.94     16.98 o
   9  10   3       43.90       24.00     12.74 o
  10  10   3       49.81       48.53      5.73 o
  11  10   3       50.34       52.91      6.20 o
  12  10   3       31.49       11.17     12.13 o
   0  11   3        6.24       12.83      9.07 o
   1  11   3       17.75       19.46      5.92 o
   2  11   3       14.98       21.02     10.89 o
   3  11   3       26.34       29.14      6.32 o
   4  11   3       17.76       25.77     12.52 o
   5  11   3        4.44       18.10      9.07 o
   6  11   3        3.81        0.00     10.86 o
   7  11   3       74.27       93.19      8.36 o
   0   0   4     7885.17     8451.77     59.49 o
   2   0   4       36.17       35.99      3.17 o
   4   0   4      689.81      746.90     18.85 o
   6   0   4     1105.64     1184.23     24.33 o
   8   0   4     2877.53     2865.13     39.11 o
  10   0   4     2888.35     2861.62     41.19 o
  12   0   4      368.53      387.83     17.16 o
  14   0   4      339.46      326.30     16.54 o
  16   0   4      322.74      330.02     18.31 o
  18   0   4     1741.79     1805.98     41.25 o
  20   0   4     1310.52     1342.95     38.01 o
  22   0   4       82.98      100.35      8.95 o
  24   0   4       26.87       34.69      5.75 o
   1   1   4      581.53      634.49     11.64 o
   2   1   4      908.73      985.91     15.00 o
   3   1   4     3755.24     4059.64     29.96 o
   4   1   4     3302.18     3426.86     53.35 o
   5   1   4     5617.23     5708.32     57.16 o
   6   1   4      719.51      729.55     17.65 o
   7   1   4     2022.43     2048.13     22.91 o
   8   1   4       97.15      105.27      5.62 o
   9   1   4      186.04      210.83      8.76 o
  10   1   4     1023.14     1077.62     18.22 o
  11   1   4       41.39       41.66      2.75 o
  12   1   4      981.26      938.05     18.14 o
  13   1   4      502.74      525.28     16.59 o
  14   1   4      502.70      521.82     21.92 o
  15   1   4      590.89      605.79     16.15 o
  16   1   4       98.28      112.91      6.39 o
  17   1   4       70.45       77.42      4.64 o
  18   1   4       65.22       61.38      3.89 o
  19   1   4        9.53       10.41      8.03 o
  20   1   4      266.38      278.30     17.39 o
  21   1   4      171.85      161.78     19.31 o
  22   1   4      110.09      112.38      6.21 o
  23   1   4      163.70      177.00     16.45 o
  24   1   4      122.45      131.70     10.98 o
   0   2   4     1363.79     1468.92     26.17 o
   1   2   4      648.65      624.23     12.45 o
   2   2   4      350.55      331.19     13.56 o
   3   2   4     1576.04     1635.44     27.97 o
   4   2   4      252.82      264.31     12.47 o
   5   2   4      609.31      663.06     18.65 o
   6   2   4      234.93      258.29     12.24 o
   7   2   4     1530.96     1626.09     29.93 o
   8   2   4       69.27       74.47      5.59 o
   9   2   4      771.68      764.75     22.02 o
  10   2   4      837.08      854.87     23.40 o
  11   2   4      569.87      546.24     19.80 o
  12   2   4      418.81      431.36     19.09 o
  13   2   4       89.58       89.29      7.35 o
  14   2   4        4.14       11.26      6.82 o
  15   2   4      125.34      115.57      9.46 o
  16   2   4      126.71      126.38     10.64 o
  17   2   4      761.44      771.62     27.13 o
  18   2   4       76.14       67.87      6.12 o
  19   2   4      554.33      558.22     25.05 o
  20   2   4       28.03       32.14      5.64 o
  21   2   4      220.95      204.87     15.72 o
  22   2   4       32.48       23.69      5.39 o
  23   2   4       37.40       32.31     12.46 o
   1   3   4      190.08      216.99     11.78 o
   2   3   4      401.67      419.56     15.11 o
   3   3   4      399.25      383.14     15.30 o
   4   3   4     3554.61     3663.94     43.87 o
   5   3   4      138.29      146.34     10.75 o
   6   3   4     1936.05     1958.93     33.18 o
   7   3   4       36.92       33.29      3.42 o
   8   3   4     1050.91     1061.29     25.87 o
   9   3   4     1358.86     1378.38     30.09 o
  10   3   4      104.65      108.95      8.87 o
  11   3   4      508.70      492.29     19.99 o
  12   3   4      266.21      282.80     15.58 o
  13   3   4      358.94      348.43     17.32 o
  14   3   4      156.48      186.09     13.87 o
  15   3   4       22.29       32.06      4.32 o
  16   3   4      202.19      228.74     15.64 o
  17   3   4        2.74       -3.40      7.92 o
  18   3   4      313.08      368.93     20.19 o
  19   3   4       56.72       65.43      6.43 o
  20   3   4      263.39      276.72     19.17 o
  21   3   4       28.97       22.82     10.69 o
  22   3   4       76.61       73.69      6.99 o
  23   3   4        3.03      -11.87     11.87 o
   0   4   4      842.80      934.78     23.15 o
   1   4   4      341.73      359.23     10.83 o
   2   4   4       34.05       32.39      3.37 o
   3   4   4      639.88      684.61     20.78 o
   4   4   4      568.37      566.87     19.26 o
   5   4   4     1064.35     1128.73     26.52 o
   6   4   4      240.49      249.92     13.98 o
   7   4   4     1250.53     1268.29     29.39 o
   8   4   4     1708.81     1733.32     34.20 o
   9   4   4     1091.77     1114.25     28.32 o
  10   4   4      103.54      109.93      8.20 o
  11   4   4      716.45      746.84     24.26 o
  12   4   4       99.85      104.43      9.07 o
  13   4   4      150.93      145.30     11.23 o
  14   4   4      253.14      254.85     16.25 o
  15   4   4      293.20      290.40     17.69 o
  16   4   4      624.84      582.74     25.36 o
  17   4   4      753.74      788.70     29.82 o
  18   4   4      311.49      312.33     20.75 o
  19   4   4      530.92      535.77     26.14 o
  20   4   4      202.36      181.57     15.64 o
  21   4   4      157.14      162.48     11.76 o
  22   4   4       24.60       25.29      5.53 o
   1   5   4      156.61      151.50      8.07 o
   2   5   4      243.15      246.24     14.18 o
   3   5   4      579.34      604.71     20.47 o
   4   5   4       82.39       90.87      7.61 o
   5   5   4     1744.21     1799.99     35.38 o
   6   5   4      109.99      112.09      6.96 o
   7   5   4     2043.82     2063.26     38.51 o
   8   5   4       20.71       26.69      3.85 o
   9   5   4      260.09      252.36     16.03 o
  10   5   4       19.88       22.32      3.96 o
  11   5   4      155.90      140.56     10.72 o
  12   5   4      568.96      571.42     24.12 o
  13   5   4      991.95     1083.10     31.54 o
  14   5   4       25.20       35.70      4.97 o
  15   5   4     1536.37     1514.02     39.33 o
  16   5   4       14.39       22.74      9.49 o
  17   5   4      476.33      438.73     23.95 o
  18   5   4        9.53       11.90      9.71 o
  19   5   4       24.09       25.91     11.68 o
  20   5   4       14.93        2.16     11.68 o
  21   5   4      447.10      512.04     27.23 o
   0   6   4      694.36      706.85     23.25 o
   1   6   4       70.05       75.18      4.26 o
   2   6   4      102.39      127.39      9.99 o
   3   6   4       96.34      114.47      9.35 o
   4   6   4      117.60      130.25     10.53 o
   5   6   4      171.20      143.84     11.26 o
   6   6   4      702.96      633.83     23.11 o
   7   6   4      395.02      405.20     19.34 o
   8   6   4     2722.21     2793.76     47.61 o
   9   6   4      383.61      386.39     19.04 o
  10   6   4      692.21      718.24     25.44 o
  11   6   4      222.73      253.33     17.07 o
  12   6   4      112.46      116.05      9.18 o
  13   6   4       53.16       54.32      5.56 o
  14   6   4      104.30      120.45      8.25 o
  15   6   4       74.14       92.83      8.31 o
  16   6   4     1362.59     1377.43     40.23 o
  17   6   4      377.21      382.92     23.44 o
  18   6   4     1055.60     1144.01     38.81 o
  19   6   4      385.30      432.10     25.52 o
  20   6   4      547.25      554.89     29.03 o
   1   7   4      194.25      178.09      9.92 o
   2   7   4       18.85       19.51      4.15 o
   3   7   4       30.54       26.22      9.32 o
   4   7   4      946.09     1008.07     29.29 o
   5   7   4      248.84      257.80     16.73 o
   6   7   4     1156.12     1171.11     32.58 o
   7   7   4      244.61      239.13     16.59 o
   8   7   4      427.01      405.20     21.45 o
   9   7   4       32.39        8.39      9.57 o
  10   7   4      166.70      187.30     14.06 o
  11   7   4        8.28        6.23      9.54 o
  12   7   4       33.50       27.51      5.31 o
  13   7   4       33.00       25.60     11.00 o
  14   7   4      607.02      642.58     27.83 o
  15   7   4       79.64       77.11      7.61 o
  16   7   4      609.12      625.84     29.09 o
  17   7   4       25.56       33.88     11.40 o
  18   7   4      100.01      100.89      8.06 o
   0   8   4      165.29      169.56     12.52 o
   1   8   4      349.80      359.14     18.32 o
   2   8   4       68.99       63.75      5.75 o
   3   8   4      123.91      118.77      9.35 o
   4   8   4      124.05      129.18     10.84 o
   5   8   4        2.68       -2.58      8.31 o
   6   8   4       42.10       28.01     10.13 o
   7   8   4      592.64      586.91     26.37 o
   8   8   4       32.46       11.82     10.95 o
   9   8   4      348.50      367.81     21.00 o
  10   8   4       32.63       30.54     10.53 o
  11   8   4      190.72      194.74     14.20 o
  12   8   4       14.77        8.06     11.40 o
  13   8   4       17.80       11.42     11.59 o
  14   8   4       21.24       21.42      9.21 o
  15   8   4        1.60       -4.41     11.90 o
  16   8   4        5.69        1.15      9.77 o
   1   9   4        4.62        4.69      5.91 o
   2   9   4      104.76      117.20      9.12 o
   3   9   4      138.47      108.89      8.17 o
   4   9   4      628.22      640.54     27.94 o
   5   9   4      299.56      303.11     20.92 o
   6   9   4      295.64      316.14     20.04 o
   7   9   4      221.47      259.56     18.78 o
   8   9   4      166.15      183.03     14.18 o
   9   9   4      100.75       98.42      8.51 o
  10   9   4      141.33      143.61     10.70 o
  11   9   4       37.03       36.77     12.60 o
  12   9   4       20.07       17.74     10.05 o
  13   9   4        5.76       -3.42     10.61 o
   0  10   4      123.24      120.96      8.95 o
   1  10   4       57.36       66.28     16.17 o
   2  10   4      150.62      182.55     14.15 o
   3  10   4        4.87       23.30      9.60 o
   4  10   4       24.53       28.83      5.95 o
   5  10   4        9.49       -3.23     10.72 o
   6  10   4      155.96      137.92      8.81 o
   7  10   4       80.87       73.71      7.19 o
   8  10   4      318.52      307.30     23.47 o
   9  10   4       47.94       40.00      6.99 o
   2   0   5      259.59      306.78     13.56 o
   4   0   5      738.98      696.57     20.03 o
   6   0   5     1710.57     1755.00     32.49 o
   8   0   5      329.75      354.86     16.34 o
  10   0   5      219.12      209.68     14.09 o
  12   0   5      214.62      220.18     14.63 o
  14   0   5      255.56      253.87     16.84 o
  16   0   5     1140.86     1154.07     33.57 o
  18   0   5      220.98      244.01     17.97 o
  20   0   5      141.67      141.76     11.82 o
  22   0   5      218.01      221.66     16.39 o
   0   1   5      701.29      692.45     15.83 o
   1   1   5      768.22      781.53     10.70 o
   2   1   5      111.74       98.03      5.52 o
   3   1   5     1897.63     1994.38     23.80 o
   4   1   5      331.75      345.93     10.89 o
   5   1   5      104.22      116.65      8.73 o
   6   1   5     1510.16     1598.90     22.09 o
   7   1   5      516.43      502.81     13.26 o
   8   1   5     1573.40     1662.76     23.58 o
   9   1   5     1648.71     1638.85     43.08 o
  10   1   5       33.96       40.74      3.12 o
  11   1   5      585.32      598.35     15.51 o
  12   1   5      345.65      326.02     12.47 o
  13   1   5      482.95      507.57     21.80 o
  14   1   5      346.76      321.57     16.28 o
  15   1   5      182.00      181.57      8.95 o
  16   1   5      257.39      244.63     12.37 o
  17   1   5      789.69      793.01     20.17 o
  18   1   5      194.14      200.87     10.56 o
  19   1   5      639.23      653.81     20.34 o
  20   1   5       41.31       35.70      4.38 o
  21   1   5      271.48      259.51     14.34 o
  22   1   5       19.35       18.18      7.65 o
   1   2   5      471.23      505.36     12.54 o
   2   2   5       65.56       65.63      5.31 o
   3   2   5     2756.79     2930.99     41.44 o
   4   2   5      580.36      631.54     19.91 o
   5   2   5     4240.36     4248.62     51.28 o
   6   2   5     2197.29     2262.36     37.82 o
   7   2   5     1313.13     1266.43     29.11 o
   8   2   5      475.78      476.08     18.93 o
   9   2   5      156.36      122.12      9.21 o
  10   2   5      222.25      220.57     14.04 o
  11   2   5      191.71      205.19     13.70 o
  12   2   5        7.64       20.86      7.44 o
  13   2   5      165.52      153.70     12.07 o
  14   2   5      530.06      508.84     21.48 o
  15   2   5      548.40      517.91     23.87 o
  16   2   5      480.12      465.35     22.85 o
  17   2   5       57.91       55.94      5.92 o
  18   2   5       17.86       14.06     10.16 o
  19   2   5        5.90        2.95     10.08 o
  20   2   5       61.82       60.58      6.26 o
  21   2   5      132.95      133.06     12.38 o
  22   2   5       82.26       69.45      7.21 o
   0   3   5     4014.09     4113.75     50.37 o
   1   3   5      208.09      224.62      9.38 o
   2   3   5     2075.38     2143.36     36.75 o
   3   3   5        6.72        5.19      6.71 o
   4   3   5      374.48      396.17     16.87 o
   5   3   5      254.53      278.81     15.22 o
   6   3   5      825.13      819.95     24.24 o
   7   3   5      799.38      825.99     24.74 o
   8   3   5     3772.78     3679.59     51.22 o
   9   3   5      167.24      171.27     13.11 o
  10   3   5     1099.76     1097.59     29.72 o
  11   3   5       87.09       81.29      5.84 o
  12   3   5      209.45      202.60     14.71 o
  13   3   5      136.48      154.06     11.73 o
  14   3   5       53.19       47.61      5.00 o
  15   3   5      149.81      150.32     12.32 o
  16   3   5      384.00      439.83     21.67 o
  17   3   5       70.10       76.01      6.60 o
  18   3   5      902.40      881.05     32.49 o
  19   3   5       67.09       56.56      6.82 o
  20   3   5      244.67      253.84     19.74 o
  21   3   5       11.38      -12.01     12.01 o
   1   4   5      100.79       96.69      5.80 o
   2   4   5       36.02       40.73      4.24 o
   3   4   5      652.14      670.81     22.41 o
   4   4   5     1270.21     1307.08     30.96 o
   5   4   5     1260.92     1287.78     30.74 o
   6   4   5      656.80      627.02     22.16 o
   7   4   5      342.85      344.24     17.49 o
   8   4   5     1191.92     1136.59     30.31 o
   9   4   5      718.56      685.33     24.07 o
  10   4   5      517.19      546.07     22.46 o
  11   4   5      757.74      794.80     27.10 o
  12   4   5      297.13      260.90     18.00 o
  13   4   5      327.03      321.96     19.37 o
  14   4   5      355.41      358.72     19.88 o
  15   4   5      499.92      501.71     23.89 o
  16   4   5      449.83      408.43     22.21 o
  17   4   5       26.20       28.24      5.19 o
  18   4   5      169.20      184.63     13.00 o
  19   4   5       71.69       66.30      7.13 o
  20   4   5      123.52      149.56     12.15 o
   0   5   5      135.81      142.55     11.17 o
   1   5   5       16.32       14.08      5.20 o
   2   5   5       20.64       29.50      3.73 o
   3   5   5      111.09      124.05      9.71 o
   4   5   5       37.19       36.18      4.24 o
   5   5   5      144.76      126.66     11.09 o
   6   5   5       14.53       10.72      7.52 o
   7   5   5      236.38      228.72     14.77 o
   8   5   5       32.38       37.64      4.35 o
   9   5   5      392.83      385.94     19.57 o
  10   5   5       93.37      101.34      7.83 o
  11   5   5      874.14      850.61     29.10 o
  12   5   5        6.78        0.84      8.08 o
  13   5   5      391.61      412.32     22.07 o
  14   5   5        9.22        2.72      9.32 o
  15   5   5       37.44       13.22     10.16 o
  16   5   5        9.43       16.67      8.62 o
  17   5   5      684.85      730.57     30.63 o
  18   5   5       25.51       25.46     13.00 o
  19   5   5     1121.93     1207.75     39.04 o
   1   6   5       48.91       39.55      7.58 o
   2   6   5        8.85       18.55      8.17 o
   3   6   5      166.93      190.13     13.64 o
   4   6   5      216.77      219.59     14.77 o
   5   6   5      155.36      155.58     11.57 o
   6   6   5      179.32      184.49     13.98 o
   7   6   5       49.62       43.06      5.11 o
   8   6   5      350.03      361.50     19.26 o
   9   6   5      121.10      118.97     10.61 o
  10   6   5      357.89      316.35     19.91 o
  11   6   5        1.81        6.20      7.24 o
  12   6   5      662.05      685.43     27.21 o
  13   6   5      200.52      175.99     14.63 o
  14   6   5      505.12      497.05     25.16 o
  15   6   5       50.02       34.30     13.00 o
  16   6   5      392.50      398.30     22.26 o
  17   6   5       22.13       31.44     10.55 o
  18   6   5       23.41       24.73     13.11 o
   0   7   5      204.83      229.38     16.70 o
   1   7   5      303.09      293.12     12.99 o
   2   7   5      360.81      396.68     20.16 o
   3   7   5      270.51      266.39     17.52 o
   4   7   5      127.58      149.79     11.57 o
   5   7   5        9.02       -9.63      9.63 o
   6   7   5       35.44       37.42      4.63 o
   7   7   5       50.32       51.87      5.42 o
   8   7   5      253.99      269.00     18.19 o
   9   7   5      157.07      164.53     12.46 o
  10   7   5      330.11      312.89     20.21 o
  11   7   5      175.85      208.69     16.17 o
  12   7   5      106.59      100.89      7.83 o
  13   7   5       64.79       73.88      6.20 o
  14   7   5      126.19      133.39     10.95 o
  15   7   5        8.34       16.25      9.01 o
  16   7   5       58.04       51.65      6.88 o
   1   8   5      305.92      313.74     14.23 o
   2   8   5       20.51       16.39      9.21 o
   3   8   5      989.93     1025.24     33.42 o
   4   8   5       54.05       54.99      6.32 o
   5   8   5     1576.30     1615.42     42.20 o
   6   8   5       34.79       30.37     11.45 o
   7   8   5      279.92      287.39     18.56 o
   8   8   5        3.22       -4.91      9.38 o
   9   8   5        4.60      -10.67     10.67 o
  10   8   5       14.03       10.25     10.55 o
  11   8   5      344.36      345.29     22.09 o
  12   8   5        1.43       -8.62     11.09 o
  13   8   5      445.25      503.09     26.08 o
   0   9   5      897.81      878.48     32.94 o
   1   9   5      399.39      379.31     15.95 o
   2   9   5      600.69      586.30     26.98 o
   3   9   5      359.84      416.83     23.41 o
   4   9   5      100.93       98.39      7.80 o
   5   9   5       41.45       34.16      6.26 o
   6   9   5      201.76      208.35     16.14 o
   7   9   5       46.75       42.05      6.15 o
   8   9   5      413.55      456.31     24.90 o
   9   9   5      170.46      156.67     11.51 o
  10   9   5      245.49      266.19     20.30 o
   1  10   5       14.33       14.42      3.98 o
   2  10   5       82.33       78.23      7.44 o
   3  10   5       61.80       53.75      6.79 o
   4  10   5      324.95      349.49     22.96 o
   0   0   6     3852.43     3829.38     51.11 o
   2   0   6     1144.98     1171.11     28.85 o
   4   0   6      780.06      792.58     24.66 o
   6   0   6      653.83      694.86     23.59 o
   8   0   6     1411.44     1376.62     33.01 o
  10   0   6     2289.09     2200.80     42.61 o
  12   0   6      496.20      488.92     22.18 o
  14   0   6      397.37      374.84     20.44 o
  16   0   6      202.80      238.34     17.35 o
  18   0   6      922.40      912.16     33.42 o
  20   0   6      393.63      411.16     24.17 o
   1   1   6       71.83       63.38      4.26 o
   2   1   6      758.05      743.65     28.63 o
   3   1   6     1523.61     1512.66     23.34 o
   4   1   6      922.36      918.04     30.22 o
   5   1   6     1311.31     1315.31     21.89 o
   6   1   6      978.19      989.03     19.51 o
   7   1   6      199.58      197.44     20.40 o
   8   1   6      396.05      394.84     13.14 o
   9   1   6      485.92      462.32     14.54 o
  10   1   6      274.55      303.35     12.31 o
  11   1   6      657.50      615.86     17.22 o
  12   1   6      408.83      396.02     14.17 o
  13   1   6     1076.88     1051.34     22.86 o
  14   1   6      939.17      913.94     22.17 o
  15   1   6      569.43      587.63     19.44 o
  16   1   6      365.35      354.86     15.05 o
  17   1   6       31.43       28.86      8.38 o
  18   1   6       64.69       61.55      4.67 o
  19   1   6       62.55       55.88      4.88 o
  20   1   6      116.20      109.79      6.07 o
   0   2   6      817.66      828.24     24.60 o
   1   2   6      892.56      960.29     19.19 o
   2   2   6      376.20      375.36     17.38 o
   3   2   6      806.35      847.29     25.42 o
   4   2   6      181.09      198.00     13.73 o
   5   2   6      387.51      406.77     18.53 o
   6   2   6      204.50      228.96     14.12 o
   7   2   6      198.10      200.89     13.59 o
   8   2   6      355.26      375.82     19.20 o
   9   2   6      555.06      579.89     22.63 o
  10   2   6       64.54       67.37      5.36 o
  11   2   6      600.29      608.62     23.78 o
  12   2   6       75.02       69.50      5.89 o
  13   2   6      480.21      436.12     22.85 o
  14   2   6      306.95      298.96     19.09 o
  15   2   6      157.29      146.51     11.34 o
  16   2   6       46.00       43.87      6.09 o
  17   2   6      309.81      305.95     20.89 o
  18   2   6      205.79      217.06     15.89 o
  19   2   6      224.63      211.44     16.79 o
   1   3   6       84.83       90.92      5.02 o
   2   3   6      314.60      302.68     17.15 o
   3   3   6      202.64      199.01     13.45 o
   4   3   6      158.93      167.90     12.94 o
   5   3   6       84.03       91.68      7.69 o
   6   3   6      465.48      452.00     19.85 o
   7   3   6      240.72      233.15     15.44 o
   8   3   6       42.94       29.59     10.25 o
   9   3   6      140.17      139.63     11.43 o
  10   3   6      116.87      107.34      7.61 o
  11   3   6       68.41       65.12      6.34 o
  12   3   6      168.35      198.05     13.56 o
  13   3   6      142.44      132.22     10.33 o
  14   3   6      534.06      526.06     24.34 o
  15   3   6       32.44       33.26     11.12 o
  16   3   6      258.35      248.70     18.72 o
  17   3   6       49.04       45.59      6.32 o
  18   3   6       53.45       51.73      6.48 o
  19   3   6        8.90      -11.68     11.68 o
   0   4   6      435.63      444.52     20.92 o
   1   4   6      560.87      531.39     15.25 o
   2   4   6      402.13      420.31     19.77 o
   3   4   6      215.33      205.58     14.68 o
   4   4   6      143.31      134.24      9.91 o
   5   4   6       11.80       18.27      7.47 o
   6   4   6       13.97       12.41      8.84 o
   7   4   6      542.23      544.59     22.58 o
   8   4   6       21.60        8.08      9.43 o
   9   4   6      416.77      418.56     20.44 o
  10   4   6      343.17      388.31     20.47 o
  11   4   6      135.68      145.64     11.85 o
  12   4   6       96.97       88.48      7.27 o
  13   4   6       92.25      107.65      9.54 o
  14   4   6       19.74       22.26      9.43 o
  15   4   6       34.04       31.07     10.75 o
  16   4   6      150.15      128.74      9.01 o
  17   4   6      184.73      181.40     16.00 o
  18   4   6       53.24       36.49     12.86 o
   1   5   6       32.23       32.94      3.21 o
   2   5   6       85.54       91.85      7.52 o
   3   5   6      844.89      826.68     27.80 o
   4   5   6       67.07       70.68      5.67 o
   5   5   6      692.03      680.29     26.14 o
   6   5   6      142.99      122.48     10.41 o
   7   5   6      328.38      316.23     19.23 o
   8   5   6       22.00       18.13      8.59 o
   9   5   6      305.82      283.80     18.70 o
  10   5   6       12.52       16.34      9.43 o
  11   5   6      288.84      259.12     17.43 o
  12   5   6       42.64       41.35      6.09 o
  13   5   6      643.59      681.65     28.25 o
  14   5   6       12.60       20.41     10.69 o
  15   5   6      213.25      223.96     16.37 o
  16   5   6      130.28      150.21      9.63 o
  17   5   6      181.23      182.19     14.34 o
   0   6   6     1316.30     1345.39     36.46 o
   1   6   6      346.28      340.83     13.91 o
   2   6   6     1162.09     1227.71     35.11 o
   3   6   6       93.96       97.80      6.99 o
   4   6   6      109.96      114.59      9.04 o
   5   6   6       94.44      135.64     11.26 o
   6   6   6      304.73      269.54     18.89 o
   7   6   6      153.74      184.46     12.97 o
   8   6   6      548.81      517.50     25.21 o
   9   6   6      115.55      110.68      8.76 o
  10   6   6      995.08     1030.53     34.40 o
  11   6   6       71.49       78.29      6.96 o
  12   6   6      261.48      259.06     19.93 o
  13   6   6       70.59       66.92      6.57 o
  14   6   6       31.66       27.12     11.00 o
  15   6   6       28.07       30.20     11.12 o
   1   7   6       19.04       14.86     10.27 o
   2   7   6      252.67      272.76     19.23 o
   3   7   6       83.31       90.95      7.92 o
   4   7   6      502.15      495.11     23.81 o
   5   7   6      243.79      249.60     16.03 o
   6   7   6      217.09      222.62     17.38 o
   7   7   6       93.29       99.99      8.17 o
   8   7   6       51.96       63.05      6.20 o
   9   7   6       70.14       70.74      6.79 o
  10   7   6       70.84       72.00      6.79 o
  11   7   6       15.12       23.58     10.39 o
  12   7   6      157.70      173.12     14.29 o
  13   7   6       82.05       85.98      7.75 o
   0   8   6       79.98       73.24      7.30 o
   1   8   6      748.64      755.64     51.95 o
   2   8   6       31.22       25.54     11.51 o
   3   8   6      100.61      110.23      8.48 o
   4   8   6        9.64       19.68      9.21 o
   5   8   6        2.63        2.11      9.38 o
   6   8   6       41.13       52.60      6.18 o
   7   8   6      320.48      323.58     22.07 o
   8   8   6       56.80       56.00      6.51 o
   9   8   6      402.89      403.78     23.98 o
  10   8   6        0.11        7.94     10.81 o
   1   9   6       10.42       14.19      6.96 o
   2   9   6      103.19      106.33      8.00 o
   3   9   6       66.42       51.59      7.02 o
   4   9   6      199.55      201.64     15.80 o
   2   0   7       29.39       33.32      4.10 o
   4   0   7        1.65        3.90      7.61 o
   6   0   7       11.36       10.47      9.07 o
   8   0   7      280.51      279.20     17.13 o
  10   0   7      382.94      389.55     21.45 o
  12   0   7      814.67      782.33     29.60 o
  14   0   7      884.38      890.16     32.32 o
  16   0   7      227.81      278.76     19.45 o
   0   1   7      563.19      581.34     16.43 o
   1   1   7      649.42      658.55     12.52 o
   2   1   7      249.81      269.39     11.81 o
   3   1   7       75.98       72.90      4.21 o
   4   1   7       41.14       41.66      3.50 o
   5   1   7       83.35       77.93      4.32 o
   6   1   7       39.94       43.38      4.04 o
   7   1   7      421.77      414.35     14.75 o
   8   1   7        1.67       -6.29      6.29 o
   9   1   7      519.16      462.92     44.98 o
  10   1   7      212.28      217.96     26.39 o
  11   1   7      797.14      790.21     31.47 o
  12   1   7      117.65      105.99      5.55 o
  13   1   7      146.32      130.28      6.81 o
  14   1   7       16.06       26.40      3.72 o
  15   1   7      124.95      139.07      7.26 o
  16   1   7       18.61        6.20      8.27 o
  17   1   7      181.83      192.81     10.54 o
   1   2   7      211.93      242.12     14.54 o
   2   2   7      199.75      214.11     15.50 o
   3   2   7      682.20      668.10     24.82 o
   4   2   7      344.96      344.37     19.34 o
   5   2   7      265.21      238.07     16.90 o
   6   2   7       72.75       81.80      5.73 o
   7   2   7       38.83       23.63     10.27 o
   8   2   7        8.14        7.75      8.84 o
   9   2   7      149.38      166.72     12.55 o
  10   2   7       69.94       64.39      6.32 o
  11   2   7      568.69      592.20     26.17 o
  12   2   7      469.99      454.39     23.70 o
  13   2   7     1098.60     1090.77     35.87 o
  14   2   7      259.58      290.95     21.67 o
  15   2   7      445.67      479.28     26.39 o
  16   2   7      109.56      119.33      8.59 o
   0   3   7     3244.05     3169.42     54.08 o
   1   3   7      257.96      260.25     12.48 o
   2   3   7     1609.73     1618.00     38.69 o
   3   3   7       46.54       46.65      5.56 o
   4   3   7      146.84      154.65     11.40 o
   5   3   7      126.85      127.81      9.35 o
   6   3   7      367.18      396.45     21.53 o
   7   3   7       48.25       51.20      5.19 o
   8   3   7      838.87      801.56     29.54 o
   9   3   7       65.84       62.15      6.32 o
  10   3   7     1267.57     1256.75     36.63 o
  11   3   7       31.68       32.59     11.17 o
  12   3   7      440.45      437.59     24.51 o
  13   3   7       77.06       73.04      6.99 o
  14   3   7      144.88      149.28     10.50 o
  15   3   7        2.76        2.16     10.69 o
  16   3   7      145.31      161.27     13.14 o
   1   4   7      247.81      236.25     13.05 o
   2   4   7      472.27      517.63     23.50 o
   3   4   7     1034.05     1054.04     32.33 o
   4   4   7      461.09      464.05     23.14 o
   5   4   7      574.70      574.32     24.85 o
   6   4   7      562.05      535.12     23.33 o
   7   4   7      101.08      119.33      9.54 o
   8   4   7       91.78       94.63      9.26 o
   9   4   7       26.05       40.25      5.31 o
  10   4   7       78.74       79.19      6.71 o
  11   4   7      231.82      249.76     17.43 o
  12   4   7      283.91      298.53     19.23 o
  13   4   7      239.32      282.69     20.30 o
  14   4   7      549.16      521.39     27.77 o
  15   4   7       45.52       46.71      6.99 o
   0   5   7      179.80      183.28     12.46 o
   1   5   7     1697.20     1677.10     29.63 o
   2   5   7       18.14       20.10     10.67 o
   3   5   7      244.01      253.87     17.74 o
   4   5   7        7.69       11.14      9.09 o
   5   5   7       23.84       14.09     10.67 o
   6   5   7       19.62        4.74     10.39 o
   7   5   7      306.90      277.51     21.03 o
   8   5   7       82.44       69.39      7.02 o
   9   5   7      497.64      497.21     25.97 o
  10   5   7        0.32       11.28      8.28 o
  11   5   7      253.87      230.11     17.35 o
  12   5   7        2.86       -2.16      9.01 o
  13   5   7      191.81      191.65     15.94 o
   1   6   7       34.26       28.66      7.66 o
   2   6   7      314.73      342.28     21.87 o
   3   6   7       48.08       56.62      6.51 o
   4   6   7      286.24      286.69     19.31 o
   5   6   7      121.69      107.88      9.38 o
   6   6   7      400.76      413.24     23.98 o
   7   6   7       15.51        3.09     10.25 o
   8   6   7      111.54       92.30      7.38 o
   9   6   7       18.78       34.16     12.07 o
  10   6   7       92.92       72.79      7.27 o
  11   6   7       22.42       13.36     10.22 o
   0   7   7      235.81      239.77     17.21 o
   1   7   7       90.56      101.49      6.00 o
   2   7   7      222.24      222.67     15.36 o
   3   7   7       18.94       30.03      5.92 o
   4   7   7       16.97       11.73     11.93 o
   5   7   7       24.69        7.55     11.26 o
   6   7   7       41.83       47.24      6.15 o
   7   7   7       27.94       17.68     11.99 o
   8   7   7      147.74      145.58     10.55 o
   0   0   8     4392.59     4392.49     68.40 o
   2   0   8      773.98      773.90     30.16 o
   4   0   8      196.20      182.70     13.08 o
   6   0   8       98.50      100.80      7.94 o
   8   0   8     1039.16     1069.95     36.03 o
  10   0   8      783.10      791.29     31.51 o
  12   0   8      332.39      344.22     22.88 o
   1   1   8      221.55      253.13     13.51 o
   2   1   8      372.72      368.99     17.79 o
   3   1   8      586.93      579.51     18.56 o
   4   1   8      468.34      459.73     16.99 o
   5   1   8      304.55      309.29     21.21 o
   6   1   8      374.11      357.68     15.40 o
   7   1   8      308.09      311.66     15.15 o
   8   1   8      299.29      303.66     14.97 o
   9   1   8       64.19       77.31     22.82 o
  10   1   8       58.06       51.54      4.61 o
  11   1   8      100.09      106.33      6.29 o
  12   1   8       82.60       84.97      5.12 o
  13   1   8      324.03      361.47     16.68 o
   0   2   8      383.22      386.88     22.91 o
   1   2   8      381.12      367.40     14.95 o
   2   2   8       69.22       73.71      6.60 o
   3   2   8      103.38      107.68      9.09 o
   4   2   8       31.81       25.85     10.69 o
   5   2   8       32.64       31.24      5.33 o
   6   2   8       11.76       12.21      4.88 o
   7   2   8       53.39       66.84      6.85 o
   8   2   8      136.33      124.47     10.13 o
   9   2   8      315.25      319.71     22.40 o
  10   2   8        8.02       20.83      9.74 o
  11   2   8      520.90      542.64     27.82 o
  12   2   8        3.13        0.00     10.53 o
   1   3   8       22.17       28.15      3.91 o
   2   3   8      117.61      109.62      8.31 o
   3   3   8      197.34      199.57     15.24 o
   4   3   8      101.32      102.77      7.47 o
   5   3   8      271.77      288.76     19.06 o
   6   3   8       31.27       30.32      5.75 o
   7   3   8       57.50       55.72      6.96 o
   8   3   8       67.34       67.28      7.02 o
   9   3   8        5.58       22.06      9.09 o
  10   3   8       14.72       10.13     11.20 o
  11   3   8       13.92        6.91     11.28 o
   0   4   8      230.17      231.63     18.53 o
   1   4   8      347.57      348.87     15.39 o
   2   4   8       60.62       62.91      6.96 o
   3   4   8      201.32      224.19     17.83 o
   4   4   8       27.31       28.77     10.61 o
   5   4   8       12.46       -1.07     12.88 o
   6   4   8      151.28      154.37     12.24 o
   7   4   8        8.08       -1.09     11.12 o
   8   4   8      104.72      118.94     10.95 o
   9   4   8      200.38      197.71     15.05 o
  10   4   8      155.98      143.50     12.94 o
   1   5   8      148.40      156.45     30.26 o
   2   5   8       17.79       15.94     11.51 o
   3   5   8      739.13      758.24     31.00 o
   4   5   8       27.43       34.47     12.18 o
   5   5   8      484.82      484.06     26.39 o
   6   5   8       57.85       56.42      6.91 o
   7   5   8      129.47      119.33      9.10 o
   0   6   8     1016.16      998.46     37.41 o
   1   6   8      216.69      208.79     28.90 o
   2   0   9      489.19      469.32     26.17 o
   4   0   9     1446.92     1462.10     43.99 o
   0   1   9      201.97      204.10     11.90 o
   1   1   9      534.73      566.96     17.51 o
   2   1   9       90.11      100.61      8.03 o
   3   1   9      262.08      251.60     16.42 o
   4   1   9        6.95        8.85     11.51 o
   5   1   9       70.35       80.00      5.18 o
   1   2   9      107.60      115.22      6.01 o
   2   2   9       20.80       -4.60     13.05 o
   3   2   9      380.92      401.50     24.06 o
 
